# Supplementary material for: Regulation of cerebral blood flow boosts precise brain targeting of vinpocetine-derived ionizable-lipidoid nanoparticles
Source: Nat Commun. 2024 May 11;15:3987. doi: 10.1038/s41467-024-48461-4 (PMC11088666; doi:10.1038/s41467-024-48461-4)
Supplement: Supplementary file 4 — Source Data [file 41467_2024_48461_MOESM4_ESM.xlsx]

## Sheet: Fig. 1e
Time (min)	Vin			A1-B1-C3.2			A1-B1-C4.2			A1-B1-C3.3			A3-B1-C3.2			A3-B1-C4.2			A3-B1-C3.3			A5-B1-C3.2			A5-B1-C4.2			A5-B1-C3.3
0	100	0		100	0		100	0		100	0		100	0		100	0		100	0		100	0		100	0		100	0
10	112.04	4.95		105.92	3		105.49	4.02		121.89	10.47		117.57	6.14		129.72	8.42		100.13	4.83		102.69	0.95		130.45	7.69		113.91	5.41
20	120.91	5.13		113.54	2.62		116.21	2.37		137.78	2.67		139.3	6.01		131.98	6.07		81.2	6.78		104.47	1.73		136	5.11		113.72	4.64
30	129.83	2.2		117.05	2.21		122.86	3.47		130.56	2.64		143.83	1.78		110.47	4.63		62.89	3.67		108.73	1.42		137.47	8.51		113.78	3.48
40	127.37	1.97		120.8	2.29		121.05	2.88		125.87	2.22		140.53	2.69		95.95	4.36		68.29	3.16		110.52	1.35		139.84	7.49		107.37	5.61
50	124.57	2.22		127.25	1.95		117.52	2.53		128.17	1.71		135.58	1.43		85.43	3.89		69.81	1.96		114.6	1.58		142.86	8.28		106.32	4.37
60	122.92	2.39		132.27	2.63		111.75	2.48		128.78	2.13		132.45	1.52		81.55	2.96		74.3	2.29		116.45	1.17		143.25	6.69		105.71	5.99

## Sheet: Fig. 1g
PDE1							BSA
X	Y	Y	Y	Y	Y		X	Y	Y	Y	Y	Y
0	0	0	0	0	0		0	0	0	0	0	0
0.22	0.752	0.312	0.64	1.52	0.567		0.22	0.586	0.403	0.115	0.458	0.662
0.43	0.818	0.714	1.54	1.04	0.722		0.43	0.172	-0.228	1.51	-0.184	-0.394
0.64	1.14	1.43	2.35	1.94	0.595		0.65	-1.42	-1.37	0.681	-1.02	-1.84
0.85	1.48	0.474	2.76	0.68	0.583		0.86	-1.34	-1.72	0.318	-1.21	-3.65
1.06	2.18	-0.438	2.39	0.973	1.16		1.08	-1.23	-1.77	-1.23	-1.89	-4.92
1.27	2.42	-1.91	2.23	1.87	1.43		1.29	1.27	-0.0106	1.08	0.821	-1.37
1.49	2.21	-1.61	1.81	1.81	1.4		1.51	1.18	0.474	1.21	1.49	-1.55
1.7	2.07	-1.64	2.12	2.06	1.55		1.72	-0.0698	0.648	-0.149	0.871	-1.21
1.91	2.42	-0.719	2.75	2.73	1.68		1.93	-0.135	-0.832	0.321	-0.00675	-2.23
2.12	2.44	0.52	3.45	3.7	1.93		2.15	-1.76	-2.09	-1.93	-3.19	-4
2.33	2.18	0.895	4.25	3.27	2.27		2.36	-0.941	-2.12	-1.18	-2.73	-3.58
2.54	1.26	0.655	3.47	4.01	2.12		2.58	0.0574	-1.4	-1.66	-0.772	-1.89
2.76	1.31	1.08	3.44	3.67	2.33		2.79	1.84	-1.45	-0.346	-0.698	-1.3
2.97	0.945	1.3	2.27	3.69	1.25		3	1.98	-0.88	-0.188	-0.349	0.286
3.18	0.748	1.56	2.88	3.93	1.45		3.22	-0.148	-0.779	0.168	-0.778	1.27
3.39	0.588	1.43	2.52	2.78	1.17		3.43	-1.83	-1.71	0.0377	-1.65	-0.864
3.6	1.17	2.26	3.12	4.23	1.88		3.64	-2.9	-1.35	-0.413	-2.11	-0.999
3.81	1.84	3.19	3.26	3.97	1.55		3.86	-1.59	0.272	1.39	-1.27	-0.715
4.03	1.6	1.71	2.67	2.32	0.974		4.07	-1.53	1.37	1.09	-0.964	-0.453
4.24	1.3	0.536	1.96	1.07	0.641		4.29	-1.08	0.912	1.62	0.101	1.32
4.46	1.11	-0.304	0.938	0.514	0.00684		4.5	-2.01	-0.25	1	-0.0312	0.229
4.67	1.85	-1.32	0.971	-0.185	-0.44		4.72	-3.32	-2.18	1.02	-0.808	-1.91
4.88	1.61	-1.65	0.675	-0.0591	-0.597		4.93	-3.84	-1.42	0.0456	-1.02	-1.92
5.09	1.58	-1.28	1.84	-0.242	-0.143		5.14	-3.82	-1.95	0.818	-1.59	-2.21
5.3	1.73	-1.34	1.51	-1.11	-0.36		5.36	-3.35	-2.15	1.42	-0.575	-2.61
5.51	1.73	0.0347	2.6	-0.275	-0.0926		5.57	-2.74	-2.54	1.75	-0.245	-2.15
5.72	1.21	-0.906	1.84	-1.17	-0.774		5.78	-2.3	-4.86	1.37	-0.0937	-2.34
5.94	0.128	-1.91	1.41	-1.34	-1.15		5.99	-3.05	-7.48	0.351	-0.0883	-2.7
6.15	-0.814	-1.13	1.23	-0.544	-1.51		6.21	-2.56	-8.38	0.988	-0.446	-1.73
6.36	0.275	0.0276	1.8	0.889	-0.51		6.42	-2.69	-8.32	0.44	-0.921	-2.99
6.57	0.928	0.716	2.61	1.54	-0.312		6.63	-1.8	-7.6	0.23	0.502	-2.4
6.78	1.01	2.24	3.34	2.97	0.957		6.85	-1.39	-7.15	0.838	0.261	-0.681
6.99	1.13	3.04	3.99	2.93	1.75		7.06	-0.535	-7.84	1.55	0.214	-0.167
7.21	1.23	3.82	3.94	3.83	2.89		7.27	-1.48	-7.68	-0.00412	-0.81	-0.648
7.42	1.09	3.65	3.06	4.13	2.78		7.49	-0.351	-8.86	-0.493	-1.59	-0.462
7.63	1.66	3.91	2.78	5.17	3.11		7.7	-0.833	-10.1	-1.39	-3.44	-1.68
7.84	2.19	3.66	2.68	5.13	3.69		7.91	-1.12	-8.91	-0.082	-2.68	-1.19
8.06	2.91	4.34	3.3	5.92	4.66		8.13	-1.04	-8.12	-1.37	-3.34	-1.79
8.27	3.32	4.33	3.7	5.71	5.04		8.34	-2	-8.21	-2.61	-3.33	-3.01
8.48	2.63	3.85	3.25	4.1	4.09		8.55	-2.17	-8.06	-3	-3.81	-4.29
8.69	2.43	3.81	3.37	3.57	4.5		8.76	-2.63	-6.89	-2.87	-5.53	-4.56
8.9	2.46	3.63	3.29	2.53	4.55		8.98	-2.03	-6.31	-2.72	-5.29	-4.08
9.11	2.37	2.35	3.13	1.45	3.05		9.19	-2.53	-5.73	-2.46	-4.54	-3.39
9.32	1.85	2.25	3.49	1.24	1.21		9.41	-2.1	-5.78	-2.57	-3.45	-3.75
9.53	1.65	2.01	4.37	0.567	1.24		9.62	-2.12	-4.01	-1.57	-1.51	-4.3
9.75	1.07	1.46	4.32	-0.517	0.622		9.83	-2.81	-2.15	-0.941	-0.505	-2.81
9.96	0.511	1.21	4.5	-0.852	0.662		10.1	-2.77	-1.37	-1.64	-1.37	-4.37
10.2	1.16	0.567	4.68	-1.45	0.626		10.3	-1.34	-0.372	0.743	-0.247	-0.737
10.4	1.94	1.24	4.93	-0.558	0.873		10.5	-0.234	1.02	1.6	1.5	-0.2
10.6	2.26	1.75	5.73	1.63	2.52		10.7	-0.548	1.42	2.33	2.5	1.34
10.8	2.3	2.09	5.7	2.29	2.96		10.9	-0.152	-0.035	2.99	4.07	1.3
11	2.72	2.47	6.11	3.19	3.29		11.1	-0.374	0.761	3.3	4.36	1.21
11.2	3.31	3.59	6.17	3.81	4.55		11.3	-1.37	1.23	4.29	5.16	1.34
11.4	3.75	3.39	5.71	3.7	6.36		11.5	-0.893	0.505	5.7	6.1	1.32
11.6	5.23	4.62	7.21	5.03	7.25		11.8	-0.617	-0.525	5.33	4.29	1.57
11.9	5.25	4.44	7.24	5.57	7.33		12	-0.0165	-1.15	4.75	4.62	1.09
12.1	5.7	5.45	8.43	6.5	8.41		12.2	1.67	-1.65	4.68	5.06	2.78
12.3	5.1	6.62	7.71	7.34	8.45		12.4	-0.228	-3.52	2.5	3.47	-1.94
12.5	4.84	6.47	7.01	6.89	8.44		12.6	-1.65	-4.12	1.25	1.93	-3.45
12.7	5.2	6.27	6.87	6.42	7.99		12.8	-0.965	-4.28	1.72	2.02	-4.05
12.9	5.67	5.85	7.2	6.61	7.5		13	-1.02	-3.4	1.44	0.715	-3.03
13.1	4.95	5.32	6.35	5.69	6.52		13.3	-2.4	-4.61	-0.577	-1.15	-5.29
13.3	3.96	5.15	5.81	5.55	5.92		13.5	-2.8	-5.84	-2.02	-4.1	-8.21
13.6	4.95	5.35	6.17	5.53	5.93		13.7	-3.03	-5.71	-4.68	-4.99	-8.68
13.8	4.03	5.14	4.97	5.1	4.83		13.9	-4.33	-6.16	-5.62	-6.04	-9.81
14	3.81	5.36	4.38	4.43	4.74		14.1	-3.49	-5.89	-4.85	-7.09	-9.78
14.2	3.89	5.23	3.7	3.67	3.65		14.3	-4.67	-5.91	-4.7	-8.16	-10.7
14.4	4.63	5.37	4.8	4.15	4.07		14.5	-4	-4.33	-3.85	-7.05	-8.66
14.6	4.63	4.94	5.77	4.26	4.33		14.8	-2.7	-4.65	-2.15	-7.17	-6.59
14.8	4.66	5.11	6.49	4.39	4.47		15	-3.18	-5.81	-1.85	-7.35	-5.28
15	4.17	4.78	5.92	4.06	3.99		15.2	-3.41	-6.63	-2.38	-8.39	-6.66
15.2	4.32	4.86	6.59	5.09	4.49		15.4	-3.59	-6.52	-1.2	-7.91	-5.59
15.5	5.37	4.81	6.79	5.71	4.94		15.6	-2.83	-6.08	-1.06	-5.78	-3.72
15.7	4.64	4.79	6.48	6.26	4.76		15.8	-2.81	-5.59	0.484	-5.52	-2.01
15.9	4.53	4.72	6.97	6.46	5.9		16	-3.08	-6.58	-0.338	-4.99	-1.54
16.1	5.44	5.22	7.62	7.63	6.83		16.3	-3.84	-6.47	-1.02	-4.24	-1.79
16.3	6.12	5.9	7.88	8.75	7.15		16.5	-3.88	-7.98	-1.61	-3.36	-1.45
16.5	5.06	5.25	7.39	8.46	6.46		16.7	-3.61	-8.19	-1.15	-3.53	-2.01
16.7	4.87	6.63	7.4	8.85	6.87		16.9	-3.61	-8.6	-1.28	-2.96	-3.33
16.9	5.22	7.18	7.69	9.06	6.74		17.1	-2.91	-7.43	-1.44	-2.72	-3.91
17.1	4.75	6.99	7.34	8.5	7.22		17.3	-3.62	-7.86	-2.61	-2.97	-3.84
17.3	5.62	7.01	7.44	8.29	7.87		17.5	-1.45	-6.65	-1.26	-2.12	-4.57
17.6	5.56	6.76	7.53	8.27	6.88		17.7	-0.399	-5.86	-1.44	-2.51	-4.95
17.8	5.63	6.62	7.44	7.84	6.41		18	1.26	-5.69	-0.338	-1.79	-4.32
18	5.28	6.75	7.3	7.29	5.14		18.2	1.78	-4.59	-0.00787	-0.76	-4.51
18.2	5.13	6.42	7.21	6.22	4.39		18.4	1.65	-5.17	-0.63	-1.64	-3.99
18.4	4.45	5.96	7.29	5.02	3.9		18.6	1.26	-2.57	-1.05	-2.5	-4.65
18.6	5.64	5.68	7.62	5.02	4.1		18.8	1.64	-1.94	-1.05	-1.91	-3.38
18.8	5.01	4.15	6.5	4.41	3.12		19	0.892	-1.92	-2.86	-3.63	-3.66
19	5.2	3.71	4.9	4.09	3.47		19.2	-0.199	-3.6	-4.57	-5.17	-5.64
19.2	5.86	3.21	5.8	4.46	3.16		19.5	1.49	-2.2	-3.06	-2.45	-4.07
19.5	5.77	2.97	5.14	4.48	2.67		19.7	0.0358	-3.47	-5.18	-3.46	-3.63
19.7	4.94	3.08	4.99	4.15	3.57		19.9	-0.889	-5	-4.28	-3.41	-3.32
19.9	4.66	3.25	5.35	4.4	4.16		20.1	-2.95	-5.39	-4.87	-3.79	-4.74
20.1	5.58	3.69	5.4	6.21	4.99		20.3	-2.85	-5.09	-4.26	-4.16	-3.95
20.3	6.7	5.19	6.48	7.99	5.86		20.5	-3.51	-6.37	-4.46	-4.2	-5.03
20.5	7.69	5.52	7.59	9.7	7.37		20.7	-2.97	-6.88	-3.25	-3.17	-3.44
20.7	6.92	6.36	7.64	9.55	8.15		21	-4.37	-8.14	-3.64	-3.69	-4.98
20.9	7.38	6.83	8.73	10.1	9.14		21.2	-3.47	-7.61	-2.7	-2.69	-4.84
21.2	6.41	6.6	9.7	9.85	8.41		21.4	-2.7	-6.9	-1.24	-2.69	-3.7
21.4	6.4	7.49	9.25	9.42	8.58		21.6	-3.18	-6.24	-1.27	-4.87	-4.13
21.6	6.44	7.88	9.74	9.78	8.45		21.8	-2.16	-5.74	-0.256	-4.38	-3.6
21.8	7.48	8.73	9.77	10.4	8.56		22	-2.65	-4.92	-1.06	-3.5	-3.58
22	7.97	8.33	9.6	10.5	8.46		22.2	-3.24	-5.37	-2.05	-5.63	-5.03
22.2	7.97	8.07	9.92	9.82	8.1		22.4	-3.19	-5.42	-1.89	-6.76	-4.86
22.4	6.36	6.69	9.47	8.98	7.58		22.7	-2.1	-4	-2.29	-4.72	-3.82
22.6	5.73	5.87	7.91	7.25	6.38		22.9	-2.25	-4.08	-2.22	-4.68	-3.4
22.8	6.48	6.03	7.71	7.62	6.24		23.1	-1.51	-3.34	-0.879	-4.52	-2.32
23.1	7.4	6.18	6.92	7.64	6.11		23.3	-0.187	-1.98	0.337	-2.42	-0.857
23.3	8.38	6.76	7.44	8.13	7.28		23.5	-0.533	-2	0.146	-1.27	-1.77
23.5	8.44	7.39	8.5	8.85	7.5		23.7	-0.499	-1.13	0.594	0.069	-0.925
23.7	8.82	7.84	8.98	8.53	7.76		23.9	-0.514	0.166	0.0582	1.8	-0.85
23.9	7.74	6.46	8.53	7.58	6.49		24.2	0.239	-0.622	-0.361	0.741	-1.79
24.1	7.98	6.63	8.75	7.5	6.39		24.4	1.65	1.29	0.452	3.27	-1.11
24.3	7.87	5.98	8.32	7.44	6.35		24.6	1.12	1.01	0.528	4.3	-0.991
24.5	8.33	6.1	7.53	7.34	5.86		24.8	1.32	0.201	1.79	2.58	-1.19
24.7	8.76	7.16	8.29	8.17	6.68		25	2.2	-0.328	2.04	3.37	-1.22
25	8.5	6.98	8.6	8.12	6.68		25.2	2.23	-0.356	1.15	4.37	-1.14
25.2	8.25	6.67	9.83	8.31	7.05		25.4	-0.981	-1.85	-0.941	2.93	-1.93
25.4	7.3	6.6	8.82	7.75	6.7		25.7	-1.2	-1.53	-1.85	2.57	-1.73
25.6	7.46	6.38	7.48	7.24	6.76		25.9	-2.01	-3.88	-1.83	2.3	-2.24
25.8	7.15	6.45	7.64	7.41	7.08		26.1	-3.39	-6.21	-1.85	-0.64	-2.8
26	7.81	7.17	8.36	8.36	8.18		26.3	-2.19	-5.48	-0.7	-0.347	-1.39
26.2	7.13	6.95	7.89	8.14	8.5		26.5	-1.98	-6.99	-0.535	-1.03	0.601
26.4	6.88	7.7	7.34	7.96	8.4		26.7	-1.17	-5.91	0.617	-0.592	1.17
26.6	7.43	7.72	7.87	7.76	9.25		26.9	0.265	-3.72	1.44	0.445	2.83
26.9	6.62	6.53	7.04	6.78	8.09		27.1	0.24	-2.8	0.166	-0.682	1.62
27.1	6.65	6.4	7.26	6.27	7.86		27.4	-0.75	-3.01	0.911	-1.79	0.893
27.3	6.3	7.32	7.19	5.98	7.32		27.6	1.03	-1.87	1.84	-2.29	0.595
27.5	8.31	7.71	8.33	6.31	7.52		27.8	1.27	-1.01	3.6	-1.39	1.37
27.7	8.21	7.85	9.11	6.71	8.43		28	2.79	-0.174	3.08	-1.21	1.62
27.9	8.72	7.61	8.76	6.68	8.35		28.2	2.67	1.04	1.69	0.172	1.94
28.1	9.12	8.11	8.97	6.2	9.09		28.4	0.647	0.211	0.204	-1.51	-0.583
28.3	9.49	8.9	10	6.85	9.53		28.6	-0.978	-0.443	-0.334	-2.31	-1.97
28.5	9.78	9	11	7.21	10.7		28.9	-1.31	-1.57	-1.05	-2.87	-3.62
28.8	9.91	9.34	11.9	7.83	10.5		29.1	-2.89	-2.79	-0.74	-2.75	-5.23
29	11	10.2	12.5	8.29	11.8		29.3	-3.76	-2.71	-0.0454	-2.26	-4.17
29.2	12.1	10.8	13.2	9.15	12.4		29.5	-1.35	-1.04	-0.999	-1.52	-3.22
29.4	13.7	11.3	14.4	10.1	12.9		29.7	-1.94	-1.47	-0.95	-1.13	-3.03
29.6	12.9	11.7	14.7	11.1	12.9		29.9	-1.82	-3	-2.28	-1.75	-3
29.8	15.1	12.7	16.3	12.4	13.2		30.1	-3.34	-4.86	-3.66	-1.55	-4.05
30	14.9	12.9	17.5	13.4	13.7		30.3	-1.85	-4.68	-1.91	-1.45	-3.71
30.2	14.5	12.6	18.1	13.7	13.1		30.6	-0.916	-4.77	-0.962	0.203	-1.6
30.4	14.9	12.5	18	13.9	12.2		30.8	0.476	-4.91	-0.052	0.936	-0.913
30.7	15.3	12.8	17.8	13.8	11.7		31	2.25	-3.8	0.617	1.48	0.0165
30.9	15.6	13	17.6	14.3	12.1		31.2	1.55	-4.47	-0.632	0.999	-0.27
31.1	15.9	13.7	19	15.3	11.7		31.4	1.27	-5.15	0.0477	0.473	-0.84
31.3	15.7	14.2	18.7	15.8	12.3		31.6	0.772	-5.56	1.49	-0.433	-1.33
31.5	15.5	13.8	17.5	15.4	11.8		31.8	1.53	-5.17	1.84	-0.607	-0.664
31.7	15.9	13.6	16.7	15.5	11.9		32.1	1.18	-5.9	1.22	-1.72	-1.37
31.9	15.7	13.5	16.5	14.5	11.8		32.3	1.34	-4.47	2.6	-2.16	-0.18
32.1	17.1	14.1	15.8	14.3	11.6		32.5	1.39	-4.05	3.3	-1.22	1.04
32.4	17.9	15.3	16.3	14.5	12		32.7	0.698	-4.23	2.78	-1.26	0.503
32.6	19.1	16.7	16.8	14.4	13.1		32.9	-0.297	-3.75	2.12	-1.95	-0.28
32.8	19.8	17.3	18.1	15.2	13.5		33.1	-2.98	-3.48	1.96	-2.01	-1.26
33	20.9	18.1	18.2	15.1	14.3		33.3	-1.61	-3.1	1.76	-1.67	-1.51
33.2	22.2	18.9	18.3	15.1	14.7		33.6	-0.533	-2.72	1.87	-1.24	-1.57
33.4	23.8	19.4	19.5	15.5	14.8		33.8	0.557	-1.77	1.96	0.514	0.301
33.6	25.5	19.7	20.5	15.9	15.3		34	-0.29	-2.15	2.33	0.792	-0.185
33.8	26.9	21	22.3	16.5	16		34.2	1.24	0.28	3.15	2.14	2.09
34	28.7	21.7	23.9	18.2	16.9		34.4	1.49	0.507	2.28	2.29	0.23
34.3	30.9	23.3	26.5	19.8	18.3		34.6	0.846	0.398	2.98	1.24	-0.951
34.5	33.6	25.1	28.1	21.4	19.3		34.8	1.49	1.12	3.22	2.25	-0.409
34.7	34.8	26.1	29	23	19.8		35	1.87	1.07	1.55	2.91	-0.753
34.9	36.6	28	30.6	24.8	21.7		35.3	3.2	1.18	0.513	2.65	0.563
35.1	38.9	29.7	32.9	26.5	22.7		35.5	2.11	0.591	0.289	2.76	0.555
35.3	41.2	31.2	34.7	28.4	24.2		35.7	2.51	-0.15	-0.359	2.21	0.606
35.5	41.9	32.9	35.3	29.2	24.6		35.9	2.96	-1.51	-1.28	0.783	-0.548
35.7	42.7	35.3	36.8	31.2	25.2		36.1	2.77	-2.96	-1.55	-0.00322	-3.07
35.9	44.5	37.1	37.4	32.9	25.7		36.3	2.28	-2.93	-0.152	0.556	-3.87
36.2	45.9	39.5	37.9	34.3	25.9		36.5	2.85	-3.27	0.986	0.362	-3.19
36.4	47.1	41.1	38.5	35.9	26.1		36.8	3.39	-1.98	0.832	1.61	-3.17
36.6	48.7	43.2	39.2	37.4	26.4		37	5.01	0.0194	1.49	1.27	-1.84
36.8	51.5	45	40.8	38.2	27.4		37.2	6.13	2.59	4.48	2.03	-1.78
37	54.2	47.1	41.8	38.7	27.5		37.4	7.32	3.56	4.51	3.14	-1.89
37.2	57.2	50.1	44	39.8	28.3		37.6	9.46	5.2	5.65	4.03	-1.24
37.4	60	52.7	45.3	41.3	29.4		37.8	8.64	5.85	5.49	4.31	-1.56
37.6	64.2	56.2	48.5	43.6	31.7		38	7.6	7.24	6.14	5.95	-1.59
37.8	68.4	59	50.6	44.3	33.2		38.2	10.3	10.3	5.43	7.52	2.68
38.1	72	62.1	53.2	45.4	34.3		38.5	11.1	10.5	5.88	7.07	1.55
38.3	76.2	64.4	55.8	46.8	36.1		38.7	14.3	12.6	7.31	8.53	2.63
38.5	80.7	67.3	58.3	48.6	38.7		38.9	16.6	12.1	6.74	8.51	3.17
38.7	86.1	70.3	62.5	51.1	41.1		39.1	16.8	10.8	7.4	8.03	1.09
38.9	91.3	73.9	65.6	53.9	42.8		39.3	19	9.89	6.52	8.55	2.46
39.1	95.7	76.1	67.8	55.8	44.2		39.5	18.9	9.92	7.05	7.79	2.85
39.3	100	78.5	69.8	58.1	45.4		39.7	19.8	10.7	6.54	7.35	2.19
39.5	103	81.3	72.8	60.2	46.2		40	23.4	11.4	6.75	6.96	1.19
39.7	107	83.5	75.2	61.7	47		40.2	26.4	11.4	6.3	6.7	0.756
40	111	86.3	77.8	64.2	48.4		40.4	26.8	10.2	6.68	6.01	-1.04
40.2	114	89.5	80.6	66.8	49.9		40.6	26.9	10.5	8.42	6.85	-0.00275
40.4	117	93.4	83.5	69.1	51.7		40.8	27.6	11.1	6.43	6.51	0.258
40.6	120	97.5	85.4	71	52.2		41	27.9	10.9	6.2	5.34	-0.473
40.8	124	101	86.9	73.9	53.3		41.2	28.1	10.7	6.46	5.75	-2.2
41	129	106	89.2	76.3	54.8		41.5	27.7	10.8	7.72	4.9	-2.67
41.2	133	110	91.7	79	56.8		41.7	31.6	12.4	9.63	6.17	-2.22
41.4	138	114	95	81.7	58.1		41.9	34.9	14.1	10.7	7.02	-1.75
41.6	144	119	98.5	84	60.1		42.1	36.2	16.1	11.3	8.91	0.59
41.9	150	124	102	86.3	61.1		42.3	37.3	16.1	12.2	9.12	1.62
42.1	156	130	105	88.9	62.3		42.5	39.6	16.8	13	10.8	1.16
42.3	164	135	109	90.9	64		42.7	42.3	17.3	12	11.6	0.567
42.5	170	140	112	93.1	64.8		43	42	17	13.7	12.9	0.0333
42.7	176	144	116	95.7	66.4		43.2	42.9	18.9	14.6	14	1.2
42.9	183	148	120	97.9	67.7		43.4	46.5	22	15.2	15.4	4.21
43.1	188	151	124	100	68.9		43.6	51	24	15.3	16.4	4.23
43.3	195	155	130	104	70.8		43.8	51.3	23.7	15.9	17.4	4.26
43.5	202	159	133	106	72		44	52.2	24	15.8	17.9	5.74
43.8	208	163	137	110	73.5		44.2	53.2	23.7	17.1	18	5.78
44	213	166	140	113	76		44.4	55.2	25.2	18.8	19.1	6.59
44.2	219	169	144	116	78.7		44.7	57.2	25.8	20	18.7	7.25
44.4	223	172	147	120	80.4		44.9	60.4	27.4	20.7	19.2	8.48
44.6	228	175	150	122	81.5		45.1	65	30	20.6	20.7	10
44.8	232	180	153	124	82.6		45.3	67	30.4	20.8	21.5	8.85
45	237	185	156	127	84.9		45.5	67.9	29.8	20.8	21.1	8.4
45.2	242	190	159	130	87		45.7	68.1	31.2	22.1	22.6	8.74
45.4	247	195	161	132	87.1		45.9	70.4	32	20.6	22.4	8.9
45.7	251	201	163	135	88.5		46.2	70.7	32.8	21	22.2	7.96
45.9	255	206	165	136	88.6		46.4	72.3	34.3	20.8	23	7.52
46.1	259	211	167	138	88.9		46.6	72	33.9	19.5	22.7	6.05
46.3	265	216	169	141	89.6		46.8	73.5	35.6	18.8	23.1	5.78
46.5	273	222	172	143	91.1		47	72.7	36	19.4	22.1	4.7
46.7	279	227	176	146	93.4		47.2	73.7	37.5	20	21.6	4.64
46.9	286	231	179	148	95.7		47.4	75.7	39.3	20.7	22.3	6.75
47.1	293	237	182	150	96.6		47.7	77.7	42.3	20.5	23.2	8.33
47.3	299	241	186	152	97.5		47.9	78.9	41.7	18.6	22.9	8.7
47.6	306	245	190	154	100		48.1	79.2	42.8	19.3	22.9	8.2
47.8	312	247	194	156	102		48.3	81.7	42.9	20.8	23.4	7.94
48	318	251	198	159	104		48.5	84.1	44.2	22.2	23.2	9.05
48.2	325	254	202	161	106		48.7	87	46.9	23.3	23.7	9.76
48.4	330	257	206	163	108		48.9	86.9	46.5	24.9	23.5	10.6
48.6	335	261	210	166	109		49.2	90	48.1	23.4	24.5	11.7
48.8	340	264	213	168	110		49.4	89.9	46.5	20.9	23.8	10.8
49	344	267	216	170	111		49.6	89.5	45	21	22	8.71
49.2	347	269	218	172	112		49.8	91.6	43.1	21.1	22.8	8.77
49.5	350	272	221	174	113		50	93.1	43.8	22.4	24.2	8.04
49.7	355	276	223	177	114		50.2	94.5	43.7	23.3	24.7	8.71
49.9	358	281	225	178	115		50.4	95.9	45.8	23.4	26.1	9.53
50.1	362	284	226	179	116		50.7	97.7	45.4	22.5	27.2	9.7
50.3	365	288	227	181	117		50.9	99.1	45.2	23.4	27.4	9.11
50.5	368	292	229	183	118		51.1	101	47.3	21.8	28.2	8.09
50.7	371	295	231	185	119		51.3	102	48.8	23.3	27.9	8.29
50.9	376	299	232	186	121		51.5	104	50	25.3	29.1	8.48
51.1	381	303	234	187	122		51.7	108	52.6	26.9	31.9	10
51.4	386	306	236	188	123		51.9	108	54.5	27	31.1	9.57
51.6	392	311	239	190	125		52.1	109	55.2	26.7	30.4	11.3
51.8	397	314	241	192	125		52.4	111	55.4	26.1	31.1	10.9
52	401	318	243	194	127		52.6	109	53.8	25	29.3	10.3
52.2	406	321	246	197	129		52.8	108	55.1	25.9	28.1	9.89
52.4	411	324	249	199	130		53	110	55.7	25.4	29	11.2
52.6	417	328	252	199	131		53.2	112	55.8	27.2	29.6	11.7
52.8	421	330	254	201	132		53.4	112	55.1	27.5	30.7	11.7
53	425	331	256	203	132		53.6	113	54.9	27.9	30.3	11.5
53.3	428	334	258	204	133		53.9	113	54.5	27.2	28.7	12.9
53.5	432	336	260	207	135		54.1	116	55.8	29.6	29.4	13.5
53.7	435	337	261	208	135		54.3	116	56.5	31.3	29.9	13
53.9	437	339	263	208	135		54.5	118	57.1	31.8	29.7	12.9
54.1	439	341	265	210	135		54.7	121	58.7	32.2	31	13.6
54.3	442	343	266	211	135		54.9	121	57.4	31.5	32	12.9
54.5	444	346	267	212	136		55.1	120	57.3	32	31	11.4
54.7	446	348	268	214	135		55.4	122	57.9	31.3	31.5	13
54.9	448	351	269	215	136		55.6	123	57.5	31.1	31.7	13.7
55.2	451	354	272	217	137		55.8	124	59.3	31.7	32.8	14.1
55.4	453	356	273	217	137		56	125	60.6	31.7	34.3	13
55.6	456	359	275	218	137		56.2	123	60.1	30.6	34.5	12.5
55.8	459	361	276	219	138		56.4	124	60.5	30	34.2	11.4
56	462	364	278	220	139		56.6	124	61.5	30.1	35.4	12.8
56.2	465	366	279	221	140		56.9	124	61.1	29.9	36.5	13.1
56.4	468	368	281	222	141		57.1	126	62.8	30.4	36.4	13.5
56.6	471	370	283	223	141		57.3	127	63.1	29.3	36.9	14.9
56.9	474	371	285	224	142		57.5	126	63.6	27.9	36.5	13.5
57.1	477	372	287	225	143		57.7	125	63.9	28.6	35.4	13.6
57.3	480	373	288	227	144		57.9	124	63.7	28.5	35	14.5
57.5	482	375	290	229	144		58.1	124	62.3	27.8	35.4	14.3
57.7	484	376	290	230	144		58.3	126	62.4	26.2	35.7	14.2
57.9	486	377	292	231	145		58.6	124	61.6	25.4	36.4	14.2
58.1	488	378	293	232	144		58.8	123	62	24.2	34.6	13.3
58.3	489	379	295	233	144		59	122	61.5	25	32.3	12.2
58.5	491	381	295	234	144		59.2	122	61.1	26.1	32.2	12.1
58.8	493	383	297	235	145		59.4	123	62.9	26.8	34.5	11.6
59	494	385	297	236	145		59.6	124	63.6	28.5	35.4	12.6
59.2	495	387	297	236	145		59.8	124	63.2	28.4	36.5	12.8
59.4	496	387	297	236	145		60.1	125	63.5	29.2	36.7	11.9
59.6	497	388	298	235	145		60.3	125	65	29.9	36.4	11
59.8	497	388	298	235	145		60.5	127	65.2	32	34.7	11.5
60	498	390	298	234	146		60.7	129	66.5	33.4	34.4	11.8
60.2	500	392	298	235	147		60.9	132	66.5	34.5	35.3	13.4
60.4	502	393	299	235	148		61.1	133	67.6	34.7	37.8	14
60.7	503	394	299	236	148		61.3	135	67.4	33.4	38.9	14.3
60.9	505	395	300	236	148		61.6	133	67.6	33.6	37.3	14.2
61.1	506	396	299	236	149		61.8	133	66.9	34.3	36.1	13.2
61.3	508	397	301	236	149		62	134	68.1	33.6	36.8	13.3
61.5	509	398	302	238	151		62.2	134	67.5	31.7	36.8	13
61.7	512	400	302	238	152		62.4	133	66.3	29.2	36.1	12.9
61.9	515	401	304	240	152		62.6	131	66.4	28	36.8	11.5
62.1	516	401	305	240	152		62.8	129	65.6	26.5	36.6	11
62.3	517	401	305	241	152		63	128	64.5	26.3	36.3	9.36
62.6	518	402	305	241	152		63.3	127	64.8	25.3	35	9.12
62.8	519	402	305	241	152		63.5	126	65	26.3	33.4	8.49
63	520	403	306	242	152		63.7	126	64	26.1	33.4	7.99
63.2	521	404	308	242	151		63.9	128	63.1	26.2	34.6	9.05
63.4	521	403	308	243	151		64.1	128	61.7	26.6	34.9	7.96
63.6	520	403	308	243	150		64.3	128	61.3	28.2	35.4	8.46
63.8	520	403	308	244	149		64.6	129	60.8	30.2	36.5	9.54
64	520	403	308	244	149		64.8	130	59.5	29.8	36.7	9.76
64.2	521	405	308	244	149		65	130	59.3	30.5	36.1	9.82
64.5	521	405	308	245	150		65.2	131	60.1	31.5	35.8	9.58
64.7	522	406	310	245	150		65.4	133	60.7	32.1	37.8	10.8
64.9	524	407	311	246	151		65.6	133	60.5	32.3	38.7	10.5
65.1	524	406	311	245	150		65.8	134	60.9	32.5	39.6	11.4
65.3	525	406	311	245	152		66	133	61.8	31.3	38.5	10.8
65.5	526	408	311	245	153		66.3	132	62.8	31	36.7	8.91
65.7	528	409	313	245	153		66.5	131	63.9	28.9	36.1	7.92
65.9	530	409	314	245	153		66.7	131	63.5	28.8	34.3	6.33
66.1	530	411	314	245	154		66.9	131	63.6	29.5	34.2	6.13
66.4	530	411	315	246	155		67.1	133	63.9	29	35.8	7.66
66.6	531	412	315	246	155		67.3	133	64.4	29.8	36.3	8.27
66.8	532	412	315	247	155		67.5	132	65.1	27.6	36.5	8.25
67	532	413	315	247	155		67.8	132	63.8	26	34.3	6.87
67.2	533	414	315	248	155		68	132	64.2	25.3	32.6	6.63
67.4	534	414	316	248	154		68.2	132	64	25.1	33.4	6.82
67.6	534	414	315	247	154		68.4	132	63.7	24.7	33.2	8.51
67.8	533	414	314	247	155		68.6	133	63	26	32.9	9.63
68	533	415	314	247	155		68.8	134	64.5	27.7	34.2	9.58
68.3	534	416	314	248	155		69	134	66.3	26.4	35.6	11.2
68.5	534	416	314	248	154		69.3	132	64.4	26.5	34.5	10.6
68.7	535	415	313	247	154		69.5	133	64.9	25.3	34.9	11.1
68.9	535	415	313	248	153		69.7	133	63.8	26.1	34.7	11.6
69.1	535	415	312	248	154		69.9	133	64.8	27.2	34.9	11.8
69.3	536	415	312	248	154		70.1	132	63.7	28.4	35.8	12.2
69.5	536	416	312	248	154		70.3	134	64.3	27.9	35.2	12.3
69.7	535	416	312	248	154		70.5	134	64.2	28.6	37	12
70	536	416	314	249	154		70.7	133	62.8	27.6	37	11.9
70.2	537	415	314	249	154		71	133	61.5	26.4	36.2	12.1
70.4	537	416	314	249	155		71.2	133	60.6	26.9	35.5	12.8
70.6	538	417	315	249	156		71.4	133	62.3	27.8	33.7	11.2
70.8	539	418	317	249	156		71.6	133	61.7	28.1	34.9	12
71	539	418	317	250	156		71.8	133	61.6	27.9	34	11.7
71.2	539	419	317	250	157		72	133	61.3	27.3	35.4	12.5
71.4	539	420	318	251	157		72.2	132	61.6	26.8	35.2	12.1
71.6	540	420	319	252	158		72.5	131	61.7	25.5	34.8	12.6
71.9	541	421	320	252	157		72.7	129	61.8	23.6	32.5	11.1
72.1	542	421	319	251	157		72.9	130	61.8	24.6	31.6	9.7
72.3	542	421	318	249	156		73.1	130	63.9	23.8	33	10.3
72.5	541	420	318	249	155		73.3	129	63.9	22.8	32.7	8.47
72.7	541	420	317	250	155		73.5	129	64	21.7	33.2	9.12
72.9	540	421	317	250	155		73.7	128	64.2	23.8	32.6	7.9
73.1	540	421	317	249	154		73.9	128	65.1	24.5	32.9	9.06
73.3	542	421	317	249	154		74.2	128	65.3	24	33.9	10
73.5	542	420	317	249	154		74.4	129	65	23.6	33.4	9.99
73.8	542	421	317	248	154		74.6	128	64.9	24.7	34.6	9.02
74	543	420	317	250	154		74.8	129	63.9	26.3	34.5	10.4
74.2	543	421	318	250	154		75	130	65	27.6	35.3	11.8
74.4	544	423	320	251	155		75.2	131	64.6	28.6	36.3	12.1
74.6	545	422	321	251	156		75.4	133	65.2	29.8	36.8	12.5
74.8	545	423	322	251	156		75.7	134	65.5	30.2	37.9	11.7
75	547	422	323	252	156		75.9	136	64.7	27.9	37.2	11.2
75.2	547	423	325	253	157		76.1	136	65.3	26.8	37.9	10.6
75.4	547	423	326	252	157		76.3	134	65.4	27	35.7	8.4
75.7	547	423	325	253	157		76.5	134	65.3	27.6	36	8.05
75.9	547	423	325	253	157		76.7	135	65.3	27.9	35.9	8.13
76.1	547	424	324	253	156		76.9	136	67.1	27.2	39	8.5
76.3	547	423	324	254	156		77.1	136	67.5	27.6	39.1	7.62
76.5	547	423	323	254	156		77.4	135	68.8	26.5	39.2	8.03
76.7	546	424	323	255	156		77.6	133	67.8	25	38.6	7.46
76.9	547	424	322	255	156		77.8	132	66.4	26.1	37.3	7.29
77.1	546	425	323	254	156		78	132	67.7	26.7	38.6	8.85
77.3	547	425	323	254	155		78.2	132	67.4	28	38.2	9.45
77.6	546	424	321	255	155		78.4	134	67.5	27.6	38.9	11.1
77.8	546	425	321	255	155		78.6	132	67.2	26.1	38.6	9.97
78	546	425	322	255	156		78.8	130	65.3	24.8	36.7	8.87
78.2	546	425	322	254	156		79.1	131	63.6	25.3	34.7	8.67
78.4	546	426	322	254	155		79.3	131	62.8	25	34	8.16
78.6	547	426	322	254	155		79.5	129	62.1	25.4	33.2	7.32
78.8	548	427	323	254	155		79.7	130	62.4	27.1	32.8	6.78
79	548	425	323	254	155		79.9	133	64.1	26.5	33.1	7.34
79.3	549	426	323	255	154		80.1	134	63.9	26.6	32.7	6.58
79.5	549	426	322	254	155		80.3	134	63.9	25.1	33.1	5.85
79.7	550	426	323	254	155		80.6	134	63.3	25.1	33.2	4.54
79.9	551	426	324	255	155		80.8	134	63.2	25.2	33.8	5.38
80.1	551	425	324	256	156		81	135	63.6	26.1	34.5	6.13
80.3	552	426	324	256	155		81.2	135	63	26.2	34.2	5.84
80.5	553	425	325	256	155		81.4	135	64.1	25.6	34.7	6.17
80.7	552	424	325	257	155		81.6	136	65.2	25.2	35.3	6.73
81	552	423	325	256	156		81.8	136	65.1	23.7	35.4	7.87
81.2	552	424	325	256	157		82.1	134	64.7	22	35.6	7.49
81.4	551	424	326	255	158		82.3	131	63.4	22.9	34.2	5.59
81.7	551	424	326	256	158		82.5	131	63.3	24.2	34.1	5.81
81.9	551	424	326	256	158		82.7	132	64.3	24.2	33.7	6.01
82.1	550	424	326	256	158		82.9	132	64.3	24.4	35.5	7.77
82.3	550	425	326	255	158		83.1	131	64.3	25.3	36.3	6.78
82.5	550	426	326	254	159		83.3	132	65.4	25.6	36.8	6.97
82.7	550	427	325	254	159		83.6	131	65.4	24.9	38	9.69
83	550	427	325	253	159		83.8	131	64.2	24	37.6	9.52
83.2	550	427	325	253	158		84	130	64	25.7	37.3	9
83.4	550	427	324	253	158		84.2	129	63.7	26.2	37.8	9.65
83.6	549	427	324	253	157		84.4	129	62.4	25.5	37.9	10.6
83.9	550	426	323	253	157		84.6	129	62.3	26.5	37.7	11.6
84.1	551	426	323	254	158		84.8	130	61.6	26.2	38.6	13.7
84.3	551	426	323	254	157		85	130	60.9	25.6	36.4	12.7
84.5	551	426	323	255	157		85.3	131	60.6	25.7	35.6	13.4
84.7	551	426	324	255	157		85.5	131	61	23.9	35.9	13.4
84.9	552	426	325	256	157		85.7	131	61.8	23.8	35.9	10.8
85.1	553	426	326	257	157		85.9	131	61.4	24.2	35.5	11.1
85.3	553	427	326	257	157		86.1	131	60.2	23.7	36	9.75
85.5	553	428	327	258	158		86.3	132	60.7	22.5	35	9.4
85.8	554	428	326	258	157		86.5	132	60.4	22.7	34.8	7.83
86	555	428	326	258	158		86.8	133	62.4	21.3	35.4	7.25
86.2	554	429	328	256	158		87	132	62.8	19.8	35.8	4.93
86.4	554	429	327	255	158		87.2	131	62.6	19.7	35.2	3.9
86.6	553	428	327	255	157		87.4	131	62.9	19	34.9	2.62
86.8	552	427	326	255	156		87.6	131	62.1	18.9	34.8	2.73
87	552	427	326	255	156		87.8	130	60.5	19.3	34.6	2.4
87.2	552	427	325	255	156		88	131	61	20.1	33.5	1.67
87.5	552	427	325	255	156		88.3	131	61.6	17.8	33.6	2.97
87.7	552	427	324	254	155		88.5	130	60.5	19.6	34.2	2.87
87.9	551	427	324	254	156		88.7	131	61.6	20.2	34	4.24
88.1	552	428	324	254	155		88.9	132	61	20.1	34.7	4.81
88.3	552	429	324	256	155		89.1	130	60.1	20.9	34.3	5.92
88.5	552	429	324	256	156		89.3	131	61.1	21.2	34.4	6.26
88.7	553	430	324	257	157		89.5	131	60.3	21.9	34.9	6.11
88.9	554	430	326	258	157		89.7	131	61.8	20.1	36.1	6.61
89.2	554	431	326	258	158		90	133	62.3	18.6	35.7	7.09
89.4	555	431	327	258	159		90.2	131	61.8	17	36.9	6.68
89.6	556	431	328	258	159		90.4	131	62	19	37.9	5.63
89.9	555	430	328	258	159		90.6	133	61.5	18.3	39.2	6.39
90.1	556	429	328	259	159		90.8	133	61.5	18.1	39.1	6.08
90.3	556	429	328	258	159		91	132	60.9	18.1	38.4	5.72
90.5	557	428	328	258	159		91.2	133	63.4	18.3	39.3	5.97
90.8	557	429	328	258	158		91.5	133	62.8	17.2	38.6	4.62
91	557	429	328	257	158		91.7	133	62.8	16.1	37.4	4.57
91.2	556	429	327	258	157		91.9	131	61.4	18	35.7	2.54
91.4	556	428	327	257	157		92.1	130	60.5	20.2	35.8	2.62
91.6	556	430	327	257	157		92.3	131	60.6	20.6	36.3	3.15
91.9	556	430	328	258	157		92.5	131	60.1	19.4	34.9	4.19
92.1	557	430	327	258	156		92.7	130	60.5	20.2	34.9	3.77
92.3	557	431	326	258	156		92.9	129	60.7	21	35.5	3.77
92.5	556	431	327	258	156		93.2	131	62	20.2	35.8	4.64
92.8	555	431	327	259	156		93.4	130	59.3	21.7	34.8	3.88
93	556	431	328	260	157		93.6	129	59.9	22.9	35.8	6.58
93.2	557	431	327	261	158		93.8	130	61.2	23.8	37.1	7.07
93.4	558	432	328	261	158		94	132	61.8	24.9	37	8.19
93.6	558	433	328	262	159		94.2	132	62.1	22.8	36.1	7.32
93.8	558	433	328	263	160		94.4	132	62.6	23.8	34.6	8.02
94.1	559	433	328	262	161		94.7	133	64.5	23.1	34.5	7.92
94.3	559	434	329	262	162		94.9	134	64	22.7	33.5	6.32
94.5	558	434	330	262	163		95.1	135	63.8	21.3	32.5	7.15
94.7	559	433	330	264	162		95.3	134	62.3	22.6	33.9	6.08
94.9	560	434	330	263	162		95.5	135	63.7	21	34.6	6.38
95.2	560	435	330	263	162		95.7	134	62.2	19.8	34	4.2
95.4	560	435	331	261	162		95.9	132	61.3	19	33.3	4.15
95.6	559	434	331	261	162		96.2	131	60.6	17.9	33.1	3.55
95.8	558	433	331	259	162		96.4	130	60.8	19.1	32.9	4.04
96.1	557	433	330	258	160		96.6	129	61	19.4	33.1	2.92
96.3	557	431	330	259	160		96.8	129	60	19.6	33.7	2.85
96.5	557	431	329	258	159		97	129	60.8	20.1	34	4.51
96.7	557	431	328	258	160		97.2	130	62.1	20.5	35.4	4.47
96.9	557	431	328	258	160		97.4	130	63.6	18.7	34	4.9
97.1	556	430	327	258	160		97.7	130	63.1	18.8	33.8	5.29
97.4	556	430	327	258	159		97.9	131	64.5	19.5	33.5	5.43
97.6	556	430	327	259	158		98.1	131	64.9	20.2	33	6.03
97.8	556	430	327	259	158		98.3	132	65.8	21.6	34.4	8.6
98	557	431	327	260	158		98.5	133	65.2	21.6	35.5	9.27
98.2	558	431	327	261	159		98.7	133	63.9	22.1	36.6	8.73
98.4	559	432	328	260	160		98.9	133	63.7	24.1	36.4	8.8
98.6	559	432	329	261	160		99.1	133	64	23.1	36.2	8.99
98.9	559	432	330	261	160		99.4	132	63	22.9	35.5	7.53
99.1	560	432	331	261	160		99.6	132	62.3	24.9	36.2	7.11
99.3	560	433	331	260	160		99.8	133	62.9	27.1	37.3	7.4
99.5	560	432	332	261	160		100	134	64.8	27	39.4	10.2
99.7	560	432	332	261	161		100	134	64.5	26.6	39.8	10.2
99.9	561	432	332	261	161		100	135	65	25.8	39.5	7.89
100	560	432	332	261	161		101	133	65.7	25.4	39.1	7.29
100	560	433	332	261	160		101	133	65.5	24.6	37.2	7.38
101	560	433	332	261	160		101	133	66.1	23.7	37.6	6.65
101	561	433	332	262	160		101	131	65.5	23.6	37.7	6.35
101	560	434	332	261	160		101	130	64.9	23.6	37.8	5.59
101	560	435	332	261	160		102	129	64.9	21.6	37.6	4.79
101	560	435	332	263	160		102	127	64.1	19.4	35.5	3.24
102	561	436	331	263	161		102	127	62.1	19.1	34.4	1.11
102	561	436	331	263	161		102	126	62	18.5	34.9	-0.053
102	561	438	331	263	161		103	126	61.2	18.9	34.8	0.342
102	562	437	331	263	161		103	127	61.7	19.7	35.9	1.61
102	561	437	331	262	162		103	127	61.5	20.8	36.4	3.21
103	561	437	331	262	162		103	127	61.6	20.8	38	4.92
103	561	437	331	262	161		103	128	61.6	22.7	39	4.15
103	562	437	332	263	162		104	129	62.2	20.8	39.2	6.8
103	562	437	332	263	162		104	130	60.6	22.3	37.5	5.81
104	562	437	332	262	163		104	132	61.6	23.5	38.7	6.72
104	562	438	334	262	163		104	132	60.4	23.7	38.6	6.3
104	562	438	334	262	163		104	132	60.3	23.1	37.6	6.6
104	562	437	334	261	163		105	131	59.6	22.4	36.2	6.29
104	561	437	334	261	163		105	132	58.7	22.9	35.1	4.95
105	562	437	334	262	163		105	133	60.5	22.1	36.3	5.08
105	562	436	334	262	163		105	133	61.1	21.4	35.6	5.35
105	563	437	333	262	164		106	133	60.6	18.9	34.4	5.87
105	563	436	333	261	163		106	132	61.2	21	34	4.59
105	562	436	333	262	163		106	131	61.9	20.2	34.6	7.21
106	561	436	333	262	161		106	132	61.8	19.2	33.7	8.17
106	562	436	332	263	161		106	131	60.9	20.6	34	8.43
106	562	435	332	263	161		107	131	62.2	21.1	35.5	9.34
106	562	436	332	263	162		107	130	62.5	21.4	35.6	9.26
107	563	436	332	263	161		107	129	62.8	19	35.2	9.74
107	563	436	332	263	162		107	127	62.1	20.2	34.3	9.06
107	564	437	333	264	162		107	127	60.5	21.1	33.9	8.72
107	565	437	333	264	162		108	128	60.5	22.4	35.2	9.36
107	565	438	333	264	163		108	128	60	23	35.7	11.3
108	566	440	335	264	163		108	129	60.2	23.8	37	10.5
108	567	440	335	264	164		108	128	58.9	23.9	37.5	10.3
108	567	439	336	263	163		109	130	61.1	22.7	37.6	10.7
108	567	440	336	263	164		109	131	60.3	22.9	37.8	10.1
108	567	440	337	264	163		109	132	60.5	23.3	39.2	11.4
109	567	440	336	265	163		109	133	61	25.8	38.7	12.1
109	567	441	336	265	164		109	134	61.4	24.6	40.4	13.8
109	566	440	336	264	164		110	135	62	23.5	39.7	13.1
109	565	441	336	264	164		110	134	62	22.3	38.1	12.6
110	565	440	335	264	164		110	134	61.8	21.4	37.7	9.59
110	564	439	335	265	163		110	133	62.9	21.4	36.8	9.79
110	564	439	334	265	164		110	133	63.3	21.3	36.6	9.85
110	564	441	334	266	165		111	132	61.7	21.8	35.1	8.82
111	564	441	335	266	164		111	133	61.4	22.8	35.2	8.65
111	564	440	334	266	164		111	133	61.9	22.6	35.6	8.32
111	564	440	334	265	164		111	132	62	19.7	36.9	8.72
111	563	440	334	266	164		112	131	61.3	18.2	35.6	6.07
111	564	440	334	265	164		112	131	61.8	18.8	34.7	6.69
112	564	441	334	265	163		112	130	62.7	20.4	34.2	6.48
112	564	441	334	266	163		112	132	63.3	20.2	33.6	7.74
112	564	442	334	265	164		112	133	62.3	19.9	34	8.45
112	564	441	335	265	164		113	132	62	21	34.2	7.58
112	564	441	335	265	163		113	131	63.5	21	35.7	8.97
113	565	441	335	264	164		113	131	64.8	19.2	35.9	9.96
113	566	441	335	265	164		113	130	63.5	18.8	35.2	8.65
113	566	441	336	266	164		113	131	62.9	20.6	35.3	7.31
113	567	441	336	266	163		114	130	62	22.1	35.5	7.6
113	566	441	337	266	164		114	130	61.3	21.9	35.2	6.83
114	566	441	338	267	165		114	131	60.1	20.7	35.5	7.65
114	566	440	338	267	165		114	130	59.7	22.6	36.4	6.51
114	567	440	338	267	165		115	131	61.3	21.3	37.3	6.9
114	568	440	338	269	165		115	133	61.2	19	37.8	7.44
115	567	439	338	269	165		115	131	60.7	17.6	36.2	5.29
115	567	440	338	270	165		115	128	59.2	18.5	34.7	3.68
115	567	441	339	269	166		115	128	59.7	18.2	34.1	4.43
115	566	442	340	268	167		116	128	59.9	17.9	33.7	5.49
115	566	441	340	268	167		116	129	60.7	17.7	34	6.35
116	566	441	339	268	166		116	128	60.2	16.5	34.4	6.51
116	567	441	339	268	165		116	126	59.8	15.5	34.4	5.38
116	567	442	338	269	165		116	124	60.3	12.6	33.7	5.26
116	567	441	337	269	164		117	123	58.3	14	30.8	2.95
116	567	442	336	268	164		117	123	59.6	15.1	29.8	2.55
117	568	442	336	267	164		117	126	59.9	17	31.5	3.33
117	568	441	335	267	164		117	129	61.8	17.1	33	4.64
117	568	441	335	267	163		118	130	61.9	19.1	33.9	5.75
117	569	441	334	267	162		118	130	62.8	19.2	34.3	5.14
118	570	441	334	267	162		118	130	62.1	20.5	34.2	5.17
118	570	440	335	268	162		118	130	63	20.5	34.8	5.88
118	569	441	334	267	162		118	132	64	21.9	35	5.69
118	570	442	335	267	164		119	134	63.5	23.4	35.8	6.54
118	570	442	336	267	164		119	134	64.2	22.6	37.9	8.4
119	569	441	336	267	164		119	133	62.8	22.4	38.9	7.2
119	569	441	336	267	164		119	132	62.5	21.8	38	8.35
119	568	441	337	267	164		119	130	61.6	20.3	37.1	8.34
119	569	441	336	267	164		120	130	61.5	18.8	35.3	6.74
119	568	442	337	268	164		120	130	61.3	18.3	35.2	7.2
120	567	442	336	268	164		120	129	61.8	15.8	34.8	7.01
120	568	442	335	267	165		120	129	61.1	17.1	33.8	4.86
120	569	443	337	268	165		121	129	61	16.6	32.8	5.12
120	569	442	337	269	163		121	127	61.3	15.6	32.4	5.22
121	570	442	337	269	163		121	126	61	15.1	31.4	3.52
121	571	444	338	270	164		121	125	60.4	15.5	31	3.98
121	571	445	338	270	164		121	125	60.5	14.3	31.5	2.46
121	572	446	338	271	165		122	126	59.9	15.5	31.6	2.25
121	572	446	339	271	166		122	126	60.6	15.9	32.8	3.17
122	573	445	339	271	167		122	126	60.7	16.5	33.5	2.21
122	574	447	340	270	167		122	126	60.9	17.1	35.3	3.38
122	574	447	340	271	167		122	127	60.2	16.2	37.1	5.37
122	575	447	340	270	167		123	125	59.7	15.8	38.5	5.91
122	574	447	340	270	167		123	126	58.7	16.9	37.9	5.41
123	574	448	340	270	168		123	127	59.3	17.1	38.8	5.73
123	574	448	341	270	168		123	128	60.3	15.8	39.2	5.55
123	574	447	340	269	167		124	127	59.5	16.5	38.8	6.03
123	573	446	341	270	167		124	127	58.3	16.9	37.8	4.87
123	573	445	341	270	166		124	127	58.4	16.7	37.9	4.44
124	574	445	341	270	166		124	127	57.3	16.3	36	5.17
124	574	444	342	270	165		124	128	57.1	18.4	34.2	4.64
124	574	445	342	271	165		125	128	59.4	18	33.4	4
124	573	445	342	271	166		125	128	59.2	18.5	31.6	1.65
125	572	446	342	271	167		125	129	59.2	17.8	32.3	2.59
125	572	445	343	270	168		125	129	59.2	17.2	31.6	3.69
125	571	445	343	271	168		125	127	58	17.5	31	3.86
125	571	445	343	271	168		126	128	58.1	17.8	30.9	3.69
125	572	445	343	271	167		126	129	59.8	16.5	31.4	4.93
126	573	445	343	272	167		126	127	58.3	17.8	30.6	4.91
126	572	445	342	272	166		126	127	59.3	16.5	32.7	5.04
126	571	446	341	271	166		126	125	59.3	14.8	32.3	4.5
126	571	447	342	271	167		127	125	58.6	16.1	32.1	3.44
126	572	446	342	271	166		127	126	59.3	16.4	33.2	5.76
127	573	445	342	270	165		127	125	59.3	16.1	32.4	4.79
127	573	445	342	271	165		127	124	58.6	16.9	30.6	3.07
127	573	445	342	271	166		128	126	60.3	17.9	31.1	4.49
127	573	445	342	271	166		128	124	60	17.1	31.8	4.85
128	572	446	342	271	167		128	122	59.3	17.6	31	3.65
128	572	446	343	269	168		128	122	59.7	15.6	31.3	2.58
128	573	446	343	269	168		128	121	58.5	17.1	29.5	0.737
128	573	445	343	270	168		129	121	59.1	17.4	30.1	-0.355
128	572	445	342	270	168		129	121	59.4	17.2	30.3	0.369
129	572	446	342	270	169		129	122	59.2	17.1	30.9	-0.264
129	572	446	342	270	170		129	122	60.1	18.5	31.9	-0.506
129	573	447	342	270	170		129	121	59.8	18.3	33.5	-0.255
129	573	447	342	270	170		130	120	59.7	16.6	32.7	-1.03
130	573	447	342	271	169		130	120	59.6	18.3	32.7	-2.05
130	574	447	343	271	170		130	122	60.4	18.6	33.9	-0.578
130	574	447	343	272	170		130	122	60.8	18.5	34.4	0.917
130	573	448	342	273	170		131	122	60.7	18.5	34.8	1.17
130	574	449	343	272	170		131	123	59.7	18.8	35.2	1.64
131	574	449	343	271	169		131	123	59.7	18.5	36.1	3.49
131	574	449	343	271	168		131	123	59.5	18.5	34.4	1.97
131	574	449	343	271	167		131	123	60.1	17.3	34.6	3.41
131	574	448	343	271	167		132	123	61.1	18	34.3	3.59
132	573	448	342	270	167		132	126	59.7	19.1	34.4	3.04
132	573	449	343	269	166		132	126	61.5	18.1	34	6.24
132	573	448	343	268	166		132	127	60.9	19.4	32.7	5.68
132	572	448	343	270	166		132	128	61.7	19.6	33.5	6.63
132	573	447	343	270	164		133	130	62.3	19	34.3	7.85
133	573	447	343	270	165		133	129	62.3	17.9	35	8.22
133	573	446	343	271	167		133	128	60.3	17.6	32.1	5.4
133	573	446	343	272	167		133	127	60.5	17.9	33.4	5.88
133	573	445	343	272	168		134	127	58.6	18.8	31.3	5.13
133	574	447	344	271	168		134	127	57	19	32.1	5.21
134	575	447	344	272	168		134	127	57.7	18.6	33.1	5.4
134	574	446	344	273	168		134	128	56.5	18.3	32.2	3.04
134	574	446	344	274	168		134	126	56.5	17.1	32.6	2.42
134	575	446	344	273	169		135	125	55.6	17.7	31.7	1.21
135	575	447	345	273	170		135	124	56.2	17.9	32	1.26
135	575	448	346	274	170		135	123	56	17.6	30.7	0.184
135	575	448	346	273	169		135	124	57.2	18.5	31.8	0.437
135	575	449	346	273	169		135	125	57.7	17.1	32.5	2.39
135	575	449	346	273	170		136	126	59.7	17.3	34.4	3.13
136	574	450	346	274	170		136	125	61.1	16.8	35.5	4.78
136	574	451	347	273	171		136	124	61.7	18.3	34.2	2.92
136	575	451	348	273	171		136	125	62.1	19	35.7	3.68
136	575	452	347	273	171		137	125	63.5	20.1	37.1	5.1
136	575	452	347	273	171		137	127	63.3	19.6	38.5	6.47
137	575	452	346	272	171		137	127	62.8	19.7	37.6	7.31
137	574	451	346	272	171		137	127	63.1	21.4	38.1	8.54
137	575	451	346	273	171		137	129	63	21	39.7	9.55
137	575	451	346	273	171		138	128	62.5	22.6	39.6	8.46
137	576	451	346	273	170		138	128	62	21	39.9	7.94
138	576	451	346	274	170		138	130	60.5	22	38	6.4
138	576	450	345	274	170		138	129	60.7	21.4	37.8	8.17
138	575	449	346	273	170		138	128	59.6	20.2	36.6	7
138	575	450	346	274	171		139	128	57.7	19.4	34.4	5.21
139	575	450	347	274	171		139	126	57.4	19.1	32.6	3.63
139	575	450	347	274	171		139	126	57.9	19.1	32.4	2.54
139	576	450	347	274	171		139	126	57.6	17.7	31.8	1.93
139	576	451	346	274	171		140	124	56.9	18.4	29.4	0.485
140	576	450	346	274	171		140	124	57.9	17.6	29.1	0.485
140	576	450	347	274	172		140	124	56.6	19.1	29	0.482
140	577	450	347	274	171		140	125	58.7	18.4	31.3	1.22
140	577	451	346	274	171		140	127	57.2	19.2	31.6	1.27
141	577	452	346	275	171		141	126	59.1	19.4	33.4	2.66
141	577	452	345	275	171		141	127	60.4	20.1	34.8	3.21
141	577	452	345	275	171		141	129	62.1	21.2	36.2	4.08
141	577	451	345	276	171		141	128	61.9	20.8	37.7	3.85
141	576	452	345	276	171		141	130	62.8	20.1	37.1	3.3
142	576	451	346	275	171		142	130	63.5	19	38.9	4.38
142	576	451	346	274	172		142	130	62.7	18.5	37.5	5.02
142	576	451	345	274	170		142	130	63.6	16.8	38.2	4.91
143	575	452	345	274	170		142	128	62	16.5	37.7	3.65
143	575	450	344	274	170		143	127	62.3	14.9	36.9	2.4
143	577	450	345	274	170		143	127	60.9	14.5	35.1	1.23
143	577	449	345	273	170		143	127	59.7	14.7	33.1	0.761
144	579	449	345	274	169		143	126	58.8	14	31.6	-0.145
144	579	449	346	273	169		143	128	58	14.7	29.5	-0.795
144	579	449	346	274	168		144	127	57.2	15.3	31	0.422
144	580	449	346	275	169		144	127	57.4	16.2	30.8	1.73
144	580	449	346	276	168		144	127	57.8	17.4	31.2	-0.398
145	581	449	346	277	169		144	126	57	17.7	30.1	-1.79
145	581	449	346	277	169		144	128	58	18.6	29.6	-0.774
145	581	450	347	278	170		145	129	58.7	19.7	30.5	1.37
145	581	451	347	278	171		145	128	59.3	18.9	31.7	2.62
145	580	452	347	278	171		145	126	58.7	17.3	32.9	3.05
146	579	452	348	279	172		145	126	58.3	16.5	33.5	2.68
146	579	452	347	279	173		145	125	57.8	16.8	34.3	2.41
146	578	453	348	280	174		146	125	58.1	17.6	33.9	1.22
146	579	453	348	279	173		146	126	57.2	17.8	34.2	0.414
146	578	454	348	279	173		146	127	57.2	17.8	34.8	2.23
147	577	454	349	278	174		146	126	58.6	19.7	35	3.65
147	577	454	349	278	174		147	126	58.4	18	33.7	2.86
147	577	454	349	277	174		147	127	59.1	17.2	33.7	3.16
147	577	454	348	277	174		147	129	58.8	19.5	33.9	3.03
148	578	453	348	277	173		147	130	59.6	20.9	35.6	3.68
148	577	452	348	277	174		147	131	60.6	22.1	36.2	4.64
148	577	452	349	277	174		148	132	61.4	22.1	37.2	5.71
148	577	452	349	277	173		148	132	62.5	21.6	37.9	6.03
148	577	452	349	276	174		148	131	63.6	20.8	38.7	5.91
149	578	452	349	276	174		148	130	63.1	20.5	38.7	5.64
149	578	452	350	276	174		148	130	61.8	19.1	38.4	5.02
149	579	452	350	276	174		149	131	60.6	19.3	38.4	4.54
149	579	452	351	276	174		149	128	60.1	19	38.6	3.98
149	579	451	350	276	173		149	128	59.5	18.8	36.7	2.34
150	580	452	350	277	174		149	129	59.5	17.6	35.5	2.18
150	580	452	350	277	173		150	127	58.8	16.7	34.9	0.982
150	580	453	350	276	173		150	128	58.3	17.2	33	1.03
150	581	453	350	276	175		150	127	58.5	18	32.3	2.46
151	581	454	349	276	174		150	128	59.5	18.7	31.5	3.27
151	580	453	349	276	175		150	130	59.9	18.4	31.9	3.19
151	580	454	348	276	174		151	130	61.4	18.7	32.5	4.53
151	580	454	349	276	174		151	129	62.7	19.7	32.7	6.26
151	579	454	348	276	174		151	130	63.2	19.8	32.8	5.73
152	578	454	349	276	174		151	129	62.5	19.8	34.1	7.09
152	578	454	348	276	174		151	126	62.6	19.6	35.2	7.62
152	578	454	348	276	174		152	126	62.5	20.5	35.2	8.92
152	578	454	348	276	174		152	124	63.1	19.6	37.1	9.57
152	576	452	348	276	173		152	124	62.3	19.6	37.9	8.96
153	576	452	348	275	174		152	123	60.8	19.1	37.4	8.12
153	576	452	348	275	173		153	122	59.8	18.9	36.2	8.64
153	576	451	347	275	172		153	121	58.4	19.3	36.3	7.65
153	577	452	347	276	172		153	120	58.8	18.7	36.4	7.22
153	578	452	348	275	172		153	121	58.5	19.1	35.8	7.46
154	578	452	348	275	172		153	120	60.6	17.7	35.3	6.5
154	579	452	349	274	172		154	121	59.4	18.2	34.5	4.79
154	579	452	349	274	171		154	121	59.1	17.2	33.3	2.38
154	580	452	349	274	171		154	121	57.8	17.3	31.5	0.658
155	581	453	350	275	171		154	121	57.6	16.2	30.7	-0.424
155	580	453	349	275	170		154	120	57.5	16.4	30.8	-0.236
155	580	453	348	275	171		155	120	57.5	16.2	31.4	0.108
155	580	455	349	276	172		155	120	57.9	15.5	31.3	0.873
155	579	455	350	276	172		155	120	57.6	14.6	32	1.29
156	578	455	349	276	173		155	119	56.3	14.8	30.8	0.97
156	579	456	350	276	174		156	120	56.7	16	32.9	2.45
156	578	456	350	275	175		156	120	58.2	16.1	33.2	4.13
156	577	456	351	275	175		156	121	58.7	15.6	34.5	5.72
156	577	456	350	275	175		156	120	59.2	15.7	35.4	5.93
157	577	455	350	275	175		156	120	59.7	15.4	35.7	6.04
157	578	455	350	275	175		157	119	60	15.3	35.7	6.28
157	578	454	351	275	175		157	120	60.6	15.9	36	5.67
157	579	453	350	274	174		157	121	60.3	16.1	36.2	5.85
158	578	452	349	274	174		157	123	62.2	18.5	36.6	5.23
158	579	452	349	274	173		157	123	64.3	18.3	38.6	5.84
158	579	451	348	275	173		158	122	63.7	18.6	37.6	5.51
158	580	450	347	275	172		158	122	63.4	18.6	37	5.03
158	580	450	346	276	171		158	122	62.2	18.5	35.4	4.33
159	580	451	347	276	171		158	121	62.1	18.6	34.9	4.62
159	580	451	348	277	171		159	122	61.6	20.3	33.8	5.59
159	581	452	349	277	171		159	123	62.8	20.7	33.8	5.17
159	580	453	349	277	171		159	123	63.2	19.3	34.6	5.3
159	580	453	349	278	172		159	121	62.3	19.8	33.2	3.58
160	579	453	349	278	172		159	119	60.4	17.8	31.6	3
160	579	454	351	278	173		160	119	59.8	18.7	30	1.86
160	579	455	351	278	173		160	118	59.1	17.6	29	0.954
160	578	455	352	279	174		160	118	58.6	17.5	29.3	0.779
160	579	456	352	279	174		160	119	59.4	18.2	30.2	0.815
161	579	456	352	278	174		160	119	59.4	19.1	30.2	0.493
161	579	456	352	277	175		161	119	60.4	18	31.2	-0.726
161	579	456	351	278	174		161	120	59.2	16.6	31.2	-1.02
161	578	455	351	278	175		161	120	58.2	17.2	31.1	-1.79
162	578	456	352	278	174		161	121	58.5	17.2	31.6	-0.764
162	578	455	352	278	175		162	122	59	18.8	33.2	-0.711
162	578	454	351	277	174		162	122	58.7	18.6	35.4	-0.0152
162	579	455	352	278	174		162	123	59.3	20.5	36.3	0.777
162	580	455	352	278	174		162	124	60.8	19.7	37.8	2.19
163	579	455	351	277	175		162	123	61.9	19.5	38.1	4.67
163	580	454	351	277	175		163	124	62.4	17.5	38.7	3.94
163	581	454	351	278	174		163	125	60.8	17.4	38.4	3.64
163	582	453	351	277	174		163	126	60.3	19.3	39.3	3.9
163	582	453	350	278	174		163	126	61.2	19.4	38.3	3.1
164	583	453	350	278	175		163	128	62	19.5	39.1	3.23
164	582	454	350	277	175		164	128	61.7	19.8	39.6	3.09
164	583	456	350	277	175		164	128	61.5	17.9	39.1	3.64
164	582	455	350	277	175		164	127	61	16.7	38.7	4.07
164	581	455	349	278	175		164	126	60.2	18	37.4	2.65
165	582	455	350	279	175		165	127	60.6	18.6	37.2	1.73
165	581	455	350	279	176		165	127	61.1	19.4	38.2	4.43
165	581	456	351	279	177		165	127	60.8	19.1	39.1	4.63
165	579	457	352	280	177		165	126	62	18.8	39.7	4.79
166	580	458	353	280	178		165	125	62.4	19.7	39.6	5.79
166	580	457	352	280	177		166	123	62.7	19.3	40.8	6.61
166	581	457	352	280	177		166	122	62.6	18.1	40.1	8.01
166	581	456	352	279	177		166	122	62.4	18.4	38.6	8.46
166	581	456	352	279	177		166	122	61.5	17	38.4	8
167	581	455	353	279	177		166	122	61.1	16.5	37.9	6.88
167	580	455	353	278	176		167	122	59.9	15.7	39.2	5.06
167	579	455	352	279	176		167	122	59.6	16.2	39.3	4.56
167	580	453	352	279	176		167	121	60.7	17	38	5.67
167	581	454	352	278	176		167	122	61	17.3	37.2	5.94
168	581	454	352	278	176		167	121	60	17	37.6	6.6
168	581	454	353	278	176		168	123	59.4	18.2	35.4	5.33
168	580	454	353	279	176		168	124	59.1	17.6	36.3	4.95
168	580	455	353	280	176		168	125	58.6	17.8	35.6	2.56
169	580	456	352	280	176		168	126	59.1	20.2	35.5	1.35
169	581	457	352	279	177		169	127	60.6	20.1	36.5	2.46
169	583	457	352	279	177		169	127	61.7	21.1	35.8	4.99
169	583	458	351	278	178		169	127	60.5	20.2	33.7	3.37
169	583	459	350	277	178		169	128	60.7	19.7	35.1	3.7
170	583	457	350	278	178		169	129	60.3	19.5	34.7	3.64
170	582	458	349	278	177		170	130	60.6	19.5	34.8	2.72
170	582	457	349	278	177		170	129	60.5	19.5	35.1	3.43
170	583	458	349	277	176		170	129	61.5	21.1	35.1	4.82
170	583	458	348	278	176		170	129	62.1	22	36.3	6.22
171	583	457	349	278	177		170	129	62.8	20.6	36.8	8.09
171	583	457	350	278	176		171	127	62.3	20.7	35.4	8.39
171	582	457	350	278	175		171	128	61.6	21.5	35.1	6.82
171	582	457	350	278	176		171	129	63.3	22.7	37	9.24
172	582	456	352	279	176		171	129	63.4	22.7	36.1	9.18
172	582	457	351	278	176		172	128	64.3	23.1	37.2	8.59
172	583	457	352	278	177		172	128	66.6	21.9	37.5	9.26
172	583	457	353	278	177		172	128	67.3	20.5	38.1	9.78
172	583	456	353	278	177		172	126	65.7	18.7	36	7.62
173	581	456	354	278	177		172	127	65.1	19.3	36	7.17
173	581	457	354	278	177		173	129	63.4	20.9	35.6	6.33
173	581	457	354	279	178		173	132	63.7	21.7	37.3	6.45
173	581	458	354	279	178		173	132	63.8	20.3	38.9	8.79
174	581	458	355	279	177		173	132	64.2	19.6	38.4	8.3
174	581	458	355	278	177		173	131	63.6	19.8	37.7	7.45
174	581	458	355	278	177		174	131	62.7	19	36	7.58
174	581	458	355	278	176		174	130	61.1	19.3	36.9	5.51
174	581	457	354	278	176		174	129	61.6	19.8	36.6	4.75
175	582	458	353	278	175		174	128	62	20.5	37.9	5.32
175	582	457	352	279	175		175	127	63	19.8	37.2	5.22
175	583	457	350	278	174		175	125	64.9	18.4	37.5	5.02
175	583	457	350	278	175		175	124	65.2	17.3	37.5	4.64
175	583	457	350	278	175		175	123	65.9	17.9	36.2	3.41
176	583	457	350	278	175		175	122	66.3	18.6	36.5	3.48
176	583	457	349	278	175		176	122	67.5	18.9	37.3	3.56
176	583	457	350	279	175		176	122	67.2	18.6	38.5	4.24
176	583	456	350	278	175		176	124	66.8	19.5	38.1	6.42
177	583	457	350	278	176		176	126	66.9	19.8	38.7	7.43
177	583	456	351	278	176		176	127	67.3	19.2	39.5	7.6
177	583	456	351	277	176		177	128	65.5	18	39.5	6.52
177	583	456	352	278	176		177	129	64.6	17.8	38.6	5.61
177	584	455	352	279	176		177	127	62.5	17.5	37.7	5.47
178	584	455	352	279	176		177	126	60.2	18.3	36.4	4.07
178	584	455	352	279	177		178	127	58.8	17.7	37	2.97
178	584	456	354	279	178		178	129	59.3	17.5	37.7	3.51
178	584	456	354	279	178		178	129	59.9	17.6	38.4	2.92
178	584	457	354	279	177		178	128	59.5	16.7	37.3	2.42
179	584	457	354	280	176		178	127	58.4	15.6	37.2	2.06
179	584	458	354	279	177		179	125	58	15.5	36	2.66
179	583	459	353	278	177		179	124	58.6	15	35.8	3.62
179	583	459	353	278	177		179	122	58.7	14.9	36.2	3.91
180	582	459	353	278	177		179	123	59.5	15.1	35.9	3.77
180	582	460	352	278	177		179	123	60.6	13.4	37.1	4.26
180	581	460	353	277	177		180	122	61.1	12.4	35.6	3.86
180	581	460	352	277	178		180	119	59.8	12.9	34	4.22
180	581	460	351	277	178		180	120	59.2	13.3	32.8	4.88
181	582	459	351	278	179		180	120	61	13.9	33.4	6.29
181	581	459	351	278	179		181	118	61.3	14.7	33	6.07
181	581	458	352	278	179		181	119	62.2	15.3	32.6	4.87
181	582	458	352	279	180		181	119	63.6	16.2	33.7	4.91
181	582	458	353	279	179		181	120	63.8	15.9	33.2	5.05
182	583	458	353	279	180		181	121	65.3	15.9	33.7	5.42
182	583	457	353	279	179		182	121	65.4	14.8	34.8	4.93
182	583	457	352	279	178		182	121	65.3	15.3	36.4	5.53
182	583	456	352	279	177		182	121	64.6	14.8	37	4.2
183	583	456	352	279	177		182	120	62.8	14.7	36.5	3.02
183	582	457	352	278	176		182	121	60.7	15.4	36.7	1.52
183	583	457	352	278	176		183	123	61.6	15.2	37.1	0.917
183	584	457	351	277	175		183	122	60.6	16	37.5	0.986
183	584	458	351	276	175		183	123	59.8	16.3	36.9	1.41
184	584	458	352	276	175		183	123	60.2	16.9	37.8	1.73
184	584	458	352	274	174		184	124	60	17.3	38	2.24
184	584	458	352	274	176		184	125	59.9	19.6	37	3.48
184	585	458	353	275	176		184	124	59.8	20.1	36.8	3.72
184	585	458	351	275	176		184	124	60.2	18.9	36.3	3.72
185	585	458	351	276	176		184	125	60.9	19.7	37	3.3
185	585	458	351	277	176		185	124	61.3	18.9	36.3	3.92
185	585	458	351	277	177		185	123	59.8	19.3	36.2	5.19
185	584	458	352	278	177		185	124	60.5	18.1	37.1	5.53
186	583	458	352	278	177		185	123	61.1	18.7	39.4	5.91
186	582	457	350	280	178		185	123	61.5	19.4	39.1	6.21
186	582	457	351	280	178		186	121	60.7	20.3	39.1	4.81
186	581	457	351	281	177		186	121	61.7	20.1	39.5	4.54
186	581	457	351	281	177		186	122	62	19.2	39.4	5.02
187	581	456	352	281	177		186	122	62.4	20.3	39.6	6.73
187	581	455	352	280	178		187	124	64	19.7	41	8.16
187	581	455	353	279	179		187	123	65	19	42.3	8.25
187	581	454	352	278	178		187	123	63.9	18.7	41.5	6.88
187	581	454	352	278	178		187	123	62.7	19.4	40	5.96
188	581	455	353	277	179		187	124	61	18.9	37	5.12
188	581	455	353	276	177		188	125	60.1	18.4	36.5	3.43
188	582	455	353	276	176		188	126	59.6	17.9	35.8	4.36
188	581	455	353	276	176		188	125	58.6	17.3	35.4	4.56
189	581	455	352	274	177		188	125	57.6	18.1	33.8	3.97
189	582	456	352	274	176		188	125	58.4	17.5	34.8	2.18
189	582	457	353	275	175		189	125	57.8	17.6	33.5	1.79
189	581	456	352	274	174		189	125	57.6	18.9	31.6	0.915
189	582	456	352	274	174		189	126	59.7	19.3	32.2	2.3
190	582	455	352	275	174		189	128	61.2	19.2	33.7	4.4
190	582	455	350	276	174		189	127	62.8	20.2	36.1	4.65
190	582	455	350	276	175		190	129	63.4	20.7	38.4	7.11
190	583	455	349	276	176		190	129	64.8	19.6	40.4	9.16
191	583	455	350	277	176		190	129	65.1	20.3	39.9	9.07
191	584	455	350	278	176		190	130	66.4	18.6	41.7	9.94
191	583	455	350	278	177		191	130	66.1	20	41.5	10.7
191	583	455	350	279	177		191	129	65.5	19.6	42	11
191	583	455	351	280	177		191	130	66.5	19.7	43.5	11.6
192	582	455	351	280	178		191	130	67.2	19.3	44	11.4
192	582	455	351	281	178		191	129	67.2	19.5	43.7	11.7
192	582	456	352	281	179		192	128	67.3	18.8	42.9	11.9
192	582	456	353	281	179		192	126	67.6	18.7	41.6	9.97
193	582	456	353	281	178		192	127	66.8	19.1	41.6	8.42
193	582	457	352	282	178		192	127	67.7	19.1	41.7	8.05
193	582	457	352	281	179		192	127	67.8	20.4	41.7	8.35
193	583	457	353	280	178		193	128	66.8	19.4	41.5	7.34
193	584	457	352	280	178		193	129	67.4	20.1	40.6	6.84
194	584	457	351	279	177		193	129	66.8	19.8	40	6.31
194	583	457	351	279	177		193	128	65.3	20.1	40.1	6.11
194	583	457	351	278	177		194	130	64.6	20.1	39.1	3.91
194	583	457	351	278	177		194	130	65.1	18.7	39.6	4.69
194	583	456	351	278	177		194	129	64.2	18.9	39.3	6.47
195	584	456	350	277	177		194	128	63.2	18.1	38.1	5.28
195	583	457	351	278	178		194	126	62.5	16.6	37.8	4.95
195	584	457	352	278	177		195	124	60.9	17.1	36.7	3.38
195	583	455	352	279	178		195	124	62.1	18	36.2	3.77
196	582	455	353	279	177		195	123	61.4	17.6	37.3	3.85
196	582	455	352	278	179		195	121	60.7	17.1	36.9	3.6
196	583	456	353	278	179		195	121	60.2	16.7	35.5	3.04
196	584	457	353	279	179		196	119	61.1	16.2	36.6	4.02
196	584	457	353	279	178		196	118	59.1	16.9	35.7	3.01
197	584	457	353	279	179		196	119	58.4	16.1	35.4	1.38
197	584	457	354	279	179		196	119	58.8	16.8	35	2.16
197	584	457	354	279	179		197	119	58.5	18	35	2.91
197	584	456	354	278	179		197	120	59.7	17.3	35.1	2.35
198	585	457	354	278	179		197	120	59.2	17	35.1	2.47
198	585	457	353	278	179		197	121	59.3	16.3	34.3	2.38
198	585	457	354	278	179		197	123	59.2	16.6	34.6	2.56
198	584	457	353	278	179		198	122	60.1	16.4	36.1	2.99
198	584	456	352	279	178		198	124	58.9	18.1	35.7	2.88
199	585	457	353	278	179		198	125	60.8	17.6	37.2	3.39
199	584	457	354	278	179		198	124	62.1	17.4	36.8	5.1
199	585	457	354	278	179		198	125	61.8	16.9	36.4	3.67
199	585	457	352	278	179		199	126	62	16.4	37.6	3.26
199	585	457	352	278	179		199	125	60.8	17.1	37.1	3.57
200	583	457	352	278	180		199	126	61	17.8	36.8	3.81
200	583	457	352	278	180		199	127	61.2	18.6	36.9	4.34
200	582	457	352	278	179		200	126	62.3	18.2	36.9	6.21
200	582	456	352	279	180		200	125	62.8	19.6	36.5	6.12
200	582	456	352	279	180		200	125	64	18.5	37.2	6.56
201	581	456	351	279	180		200	124	62.8	20.1	36.5	5.82
201	581	455	351	279	181		200	123	61.5	22.2	38	5.28
201	581	455	352	279	180		201	124	62.6	24	40.4	7.11
201	581	456	352	279	180		201	125	63.1	24.5	39.8	8.07
202	581	456	352	279	180		201	125	63.4	24	41.1	9.87
202	582	457	352	279	180		201	124	63.7	23.2	42.1	9.95
202	582	457	352	278	181		201	124	63.7	23.2	41.8	8.76
202	581	457	352	278	179		202	125	64.5	23.8	42	6.98
202	580	457	351	277	179		202	127	63.7	23.2	42.2	6.53
203	581	457	351	276	179		202	128	62.5	23	41.9	7.25
203	581	457	351	276	179		202	128	62	22	41	7.03
203	581	458	350	276	178		203	128	62.4	21	40.1	6.89
203	581	457	349	276	178		203	126	60.3	20	38.7	5.25
203	581	456	349	276	178		203	126	60.3	18.6	39.4	4.27
204	582	456	349	277	177		203	126	60.2	18.3	37.9	2.75
204	582	455	349	277	176		203	126	59	17	37.4	2.29
204	583	454	349	278	176		204	125	58.1	16.5	37.7	3.04
204	584	455	349	277	177		204	124	56.9	16.2	38.7	4.21
205	583	454	350	278	177		204	123	57.2	16.4	38.4	4.22
205	583	454	350	278	177		204	123	58.5	17.3	38.4	2.58
205	584	454	350	278	177		204	124	59.2	18	39.5	2.63
205	586	454	350	278	177		205	125	60.9	18	40.6	3.46
205	585	453	350	278	177		205	125	62.8	18	40.1	4.71
206	585	453	350	278	177		205	125	62.9	18.1	39.9	5.3
206	584	454	349	278	178		205	125	63.4	20.5	40.1	5.87
206	584	454	349	278	179		205	127	64.8	23	39.9	6.6
206	584	455	350	279	180		206	127	66.1	23.3	40.7	7.97
206	584	456	351	280	180		206	127	65.1	24.1	39.4	6.15
207	584	457	351	280	180		206	127	65.6	23.5	40.4	6.91
207	584	457	351	280	180		206	127	65.9	23	40.8	8.18
207	583	457	352	281	180		207	128	66.4	23.9	41	9.2
207	582	458	352	280	180		207	130	67.3	24.6	40.9	8.26
207	583	458	352	279	181		207	130	68	25.6	41.6	8.74
208	584	459	353	279	180		207	130	67.7	27.3	40.6	7.89
208	585	458	353	278	179		207	130	68.5	25.4	41.1	7.83
208	585	458	353	278	179		208	128	68.2	23.6	41.2	8.09
208	585	458	352	277	178		208	128	67.7	23.6	39.7	6.63
209	585	458	351	277	177		208	127	69	23.6	39.8	7.88
209	586	457	351	277	177		208	128	69.5	23.7	39.6	8.73
209	585	457	352	277	177		208	128	69.7	23	40	9.36
209	585	457	351	277	177		209	127	70.1	21.7	40.6	9.4
209	584	457	351	277	177		209	125	68.5	19.6	41.5	11
210	584	456	351	278	176		209	123	66.4	18.6	41.1	9.95
210	583	456	351	279	177		209	124	65.5	19	42.1	10.2
210	583	456	351	280	178		210	123	65.7	19.2	43.3	9.42
210	583	457	352	280	179		210	123	65.7	19.6	44.6	9.27
210	583	458	353	280	180		210	124	66.4	20.1	45.2	8.88
211	583	458	353	280	181		210	124	66.5	20.6	47.5	7.38
211	583	458	354	280	181		210	123	64.9	19.8	48	7.01
211	583	458	353	280	181		211	120	62.8	19.8	46.6	6.01
211	583	458	353	279	181		211	120	61.9	19.9	45.1	4.6
212	583	458	354	279	182		211	120	61.3	20.1	43.5	2.51
212	583	459	354	279	182		211	122	61.8	19.7	44	2.96
212	582	458	354	277	181		211	121	61.6	18.7	43.7	1.6
212	582	458	353	277	181		212	122	60.7	20.3	43.8	1.81
212	582	458	353	277	180		212	125	61.8	22	43.3	1.42
213	581	457	352	277	181		212	124	61.4	22.2	44.4	3.54
213	580	457	352	277	181		212	126	60.1	20.2	41.8	5.56
213	580	457	352	277	181		213	127	60.4	20.7	40.8	5.09
213	581	457	352	277	182		213	128	62.1	21.7	40.9	4.73
213	582	457	351	278	181		213	129	63.4	22.2	41.3	5.84
214	582	457	350	277	181		213	129	64.1	22.9	42.4	7.26
214	582	457	349	277	182		213	129	64.1	23.8	42.8	7.54
214	583	458	350	278	181		214	129	64.4	24.5	42.7	8.32
214	583	458	350	279	182		214	130	64.8	22.8	40.9	9.05
214	583	458	350	278	181		214	129	64	20.8	41.5	9.52
215	583	457	350	278	181		214	128	63.7	19.2	40.1	9.11
215	583	458	350	278	182		214	125	64.9	20.1	39.8	8.07
215	584	458	350	278	181		215	125	64	20	38.9	7.77
215	584	457	350	279	181		215	125	62.1	19.2	38.1	7.69
216	583	458	351	279	181		215	124	60.3	18.4	36.9	7.57
216	582	457	351	279	181		215	123	60.4	18.4	36.8	5.47
216	582	458	352	279	182		216	123	59.5	18	35.7	5.37
216	581	458	353	279	183		216	122	59.6	16.7	34.8	5.66
216	581	458	352	278	182		216	121	59.6	16.4	35.1	5.51
217	581	459	353	277	183		216	119	58.3	17.1	35.1	5.27
217	581	458	353	277	182		216	121	57.4	18.8	35.2	3.43
217	582	457	352	277	181		217	123	58.1	18.2	36.2	4.84
217	581	458	352	277	181		217	124	58.3	18.6	37.2	4.71
217	581	458	351	276	181		217	124	59.3	21	37.2	3.11
218	582	458	352	276	182		217	125	61	22.5	38.4	3.69
218	583	459	353	276	182		217	125	61.4	23.7	38.3	6.14
218	583	458	352	276	181		218	125	63.1	22.9	39.9	5.85
218	584	457	352	276	181		218	127	63.8	23.1	40.9	6.25
218	584	456	352	276	181		218	127	62.9	23.9	41.3	6.28
219	584	456	352	277	180		218	129	65.2	24.5	41.8	5.54
219	584	456	351	277	180		219	130	66.4	23.7	43.4	7.22
219	585	455	352	277	180		219	128	64.6	24.5	43.7	6.75
219	584	454	351	277	180		219	127	64.6	25.4	43.5	6.91
220	585	454	352	278	180		219	126	64.5	23.2	44.3	8.52
220	586	454	352	278	179		219	124	63.8	22.8	44.4	7.96
220	585	455	351	278	180		220	126	64.2	21.8	43.8	6.08
220	585	456	351	277	180		220	125	63.6	22	43.4	7.29
220	584	457	351	276	180		220	125	64.1	22.5	43.6	8.63
221	584	457	350	277	180		220	124	64.8	21.7	44.3	8.61
221	584	458	350	277	181		220	123	62.8	21.8	42.8	8.81
221	584	458	351	279	181		221	122	61.7	22.3	41.3	7.94
221	583	460	350	279	181		221	123	61.9	21.6	40.8	6.89
221	583	460	351	277	182		221	123	62.1	20	40.7	7.31
222	582	460	351	277	182		221	125	62.6	21.1	40.7	7.13
222	582	460	351	277	182		222	125	62.2	21.3	40.8	7.03
222	582	459	351	277	181		222	125	63	21.4	41.5	8.64
222	582	458	352	277	181		222	124	63.7	22.3	41.1	7.44
223	583	458	351	277	181		222	125	62.9	21.1	41	5.3
223	582	457	353	277	179		222	127	61.4	22.8	39.9	4.28
223	582	456	353	277	180		223	126	61.7	21.5	40.7	5.86
223	582	456	353	276	180		223	127	63.2	21.7	41.5	6.06
223	582	456	353	276	180		223	127	64.8	23.1	42	7.34
224	582	456	353	277	180		223	126	65.8	23.3	40.9	7.03
224	582	456	352	277	179		223	126	65.6	22.2	41	6.1
224	581	455	352	276	180		224	125	64.3	20	40.5	6.18
224	581	456	352	277	180		224	123	62.7	20.4	39.4	4.89
224	581	456	352	278	180		224	125	62.7	19.8	38	4.38
225	581	456	352	278	181		224	124	62.1	20.8	38.9	5.19
225	582	456	351	278	182		224	122	62.6	18.5	38	5.41
225	583	457	351	277	182		225	121	62.3	19	37	2.94
225	584	457	351	277	182		225	120	61.8	19.2	36.1	2.66
225	583	457	351	277	182		225	118	58.9	17.9	35.6	1.89
226	583	457	351	276	181		225	117	58.3	18.2	35.4	0.992
226	583	457	351	276	180		226	118	58	17.7	34.8	1.77
226	585	457	351	276	180		226	117	59.2	18.4	34.6	2.74
226	585	457	350	275	180		226	118	58.6	19.4	34.7	3.13
227	586	457	350	275	179		226	118	59.2	20.3	34.9	3.38
227	586	456	350	275	179		226	120	60.2	20.7	35.2	3.86
227	587	456	350	275	178		227	122	61	22.7	37.3	4.78
227	586	456	349	275	179		227	122	61.4	23.7	37.5	6.33
227	586	456	349	275	179		227	124	61.2	23.6	38.5	6.59
228	586	456	349	276	179		227	125	63.6	24.2	40.4	6.99
228	586	456	350	276	180		227	128	63.4	26.3	41.7	8.14
228	586	456	350	277	180		228	129	63.7	27.1	42.7	9.29
228	586	456	350	278	180		228	130	64.3	26.8	43.1	9.42
228	586	456	350	279	180		228	129	64.9	25.4	42.6	9.12
229	586	456	350	280	181		228	129	64.3	25.6	42.8	9.41
229	586	457	350	280	181		229	127	64.3	24.1	43	8.83
229	585	457	350	281	182		229	124	63	22.1	42	8.75
229	586	458	351	282	182		229	124	62.4	20.9	41.5	7.1
230	586	458	353	281	183		229	121	61.4	19.7	41.1	5.57
230	586	459	353	282	183		229	122	60.6	19.2	39.1	4.83
230	587	459	353	283	183		230	119	61	17.6	38.1	4.14
230	587	459	353	282	183		230	119	60.8	17.5	37.8	2.47
230	587	459	353	281	184		230	118	60.2	18.9	37.6	1.26
231	587	458	354	281	184		230	119	60.4	18.1	38	1.48
231	586	458	354	280	184		230	117	60	16.8	38.3	1.14
231	586	458	354	279	184		231	118	59.5	18.5	37	1.36
231	587	458	353	278	184		231	118	60.4	19.8	36	1.89
231	586	457	352	278	184		231	120	61.3	21.2	37.4	4.05
232	587	458	351	278	183		231	122	62.7	22.7	38.4	6.46
232	588	457	350	277	183		232	124	63.2	24	39.9	5.79
232	587	457	350	277	183		232	126	63.7	24.8	40.7	7.29
232	587	458	350	278	184		232	126	63.7	24.7	39.7	8.26
232	587	458	351	277	182		232	126	63.7	24.1	38.4	8.39
233	586	458	350	278	183		232	126	63.9	24.2	38.8	8.15
233	586	459	351	279	183		233	127	63.5	24.6	39.4	8.61
233	586	459	351	278	183		233	127	62.2	24	39.3	7.7
233	586	458	353	279	183		233	128	63.1	24	39.7	6.19
234	585	459	353	279	184		233	127	61.8	23.1	39.5	5.99
234	585	459	354	280	185		233	127	62.1	23.8	38	5.5
234	585	460	355	280	185		234	126	61.8	21.9	37.3	7.7
234	585	460	355	280	185		234	123	61.7	21	37.9	8.38
234	584	461	356	280	185		234	123	62	20.8	38.2	8.1
235	585	460	356	280	186		234	124	62.2	21.6	39.3	7.22
235	586	460	356	280	185		235	123	62	21.3	37.8	6.82
235	586	459	355	279	185		235	123	61.5	20.8	36.3	6.07
235	586	460	354	278	185		235	122	61.6	21.5	34.6	7.03
235	587	461	353	278	185		235	121	61.4	21.8	35.1	6.84
236	587	460	354	278	184		235	122	62.4	20.5	34.6	6.92
236	587	459	352	278	184		236	121	61.8	18	33.9	6.84
236	586	458	352	279	184		236	119	59.8	19.2	33	4.88
236	587	458	351	279	185		236	121	59.2	19.7	32.2	1.82
236	587	458	351	279	185		236	122	59.4	20.2	32.6	2.84
237	586	458	350	278	185		236	123	59.8	19.6	33.6	4.51
237	587	458	351	278	185		237	123	58.8	20.5	34.7	4.61
237	586	458	350	280	185		237	124	58.9	21.1	35.5	4.95
237	586	458	350	281	186		237	124	58.9	20	36.4	4.46
238	586	457	351	281	186		237	123	57.3	18.6	35.7	4.85
238	585	458	350	281	186		238	123	55.5	19.5	34	3.52
238	586	458	353	280	187		238	122	55.6	21	33.9	2.47
238	585	458	353	280	187		238	122	57.1	20.8	33.8	3.61
238	585	458	354	280	188		238	123	57	20.2	33.5	4.67
239	585	458	354	280	187		238	122	56	20.7	32.5	2.69
239	586	458	354	281	188		239	123	55.7	21.3	32.3	1.46
239	587	458	354	281	189		239	123	57.6	21.7	34	2.86
239	587	458	354	280	189		239	124	59.2	21.7	34.6	2.47
239	587	457	354	280	188		239	125	60.7	21.9	35.1	2.8
240	587	457	354	280	188		239	125	62.1	21.6	35.3	2.64
240	588	457	354	279	187		240	123	62.9	21.4	38	3.19
240	589	458	353	280	187		240	123	61.4	20.9	38	3.38
240	591	457	352	279	186		240	123	61.6	21.8	37.4	2.46
241	593	457	352	280	186		240	124	63.5	21.8	38.3	2.62
241	594	458	352	280	186		241	124	64.4	22	39.9	3.39
241	594	457	352	280	186		241	123	64.3	22	40	4.12
241	593	459	353	281	186		241	123	63.6	20.8	38.9	2.37
241	594	459	353	280	186		241	124	62.3	19	37.6	2.72
242	595	460	354	280	187		241	123	61.4	19.6	36.9	1.35
242	594	460	354	281	187		242	124	60.7	20.4	36.5	1.46
242	594	460	354	282	187		242	125	61.6	20.8	35.9	1.23
242	593	460	354	282	188		242	127	63.4	20.9	36.8	1.42
242	592	461	355	282	189		242	126	63.9	20	38.9	2.32
243	589	460	356	283	189		242	126	61.7	20.5	38.3	2.87
243	588	461	357	283	190		243	126	60.6	20.2	37.9	2.8
243	589	461	358	284	190		243	126	61.7	21	38.3	3.02
243	588	461	360	283	191		243	124	61	22	38.7	4.09
243	588	461	361	283	191		243	125	61.3	23.5	38.6	4.11
244	587	461	361	283	192		243	126	62.8	22.4	40.1	4.53
244	587	461	361	283	192		244	125	63.4	22.9	40.5	6.05
244	588	462	361	282	192		244	125	62.9	23.6	39	7.4
244	588	463	361	282	191		244	125	62.3	24.3	40	6.32
245	587	464	360	281	190		244	125	62	22.5	39.1	5.01
245	586	465	360	281	190		245	123	61.7	22.8	38.7	4.69
245	586	465	359	279	189		245	122	61.2	22.4	37.2	3.31
245	586	465	358	280	189		245	122	60.3	20.8	35.7	1.41
245	588	465	357	280	189		245	123	60	21.1	35.2	0.859
246	588	465	356	279	190		245	122	59.3	20.6	36.7	1.02
246	588	465	356	279	190		246	123	59.2	21.6	36.6	2.25
246	588	464	355	279	190		246	124	58.3	21.8	38.5	1.17
246	589	464	355	279	190		246	124	58.7	21.2	38.2	0.345
246	588	463	355	279	191		246	125	57.3	20.7	36.9	0.776
247	589	462	355	278	192		246	124	56.2	21.9	36.3	1.86
247	590	461	355	278	192		247	124	55.7	19.8	36.5	1.37
247	589	461	354	278	193		247	124	56.1	20	36.2	1.56
247	590	461	354	278	192		247	125	56.5	21.1	36.6	2.97
247	589	460	353	279	192		247	123	55.6	19.9	35.4	3.43
248	590	460	354	280	192		248	123	55.8	20.6	35.2	2.57
248	590	461	354	280	192		248	121	54.6	21	34.1	2.2
248	591	461	354	280	193		248	120	55.4	20.3	32	2.57
248	591	461	356	280	192		248	121	55.5	19.4	33	1.37
249	591	462	356	280	191		248	120	55.9	19.3	34.6	1.85
249	591	462	356	281	191		249	119	57	18.4	34.2	-1.24
249	592	463	357	282	191		249	119	57.9	18.4	33.8	-1.3
249	592	463	357	282	191		249	119	58.4	18.1	35.8	-2.42
249	592	463	357	283	191		249	120	56.9	16.1	37.7	-2.71
250	592	464	357	283	190		249	121	57.8	16.2	38.1	-2.9
250	592	464	357	283	191		250	121	58.2	16.1	37.5	-2.48
250	592	464	357	284	191		250	121	59	16.4	36.1	-2.61
250	592	464	358	283	191		250	121	58.5	16.6	37.1	-3.79
250	592	464	358	283	192		250	121	58.1	18.1	37.9	-2.97
251	592	464	358	284	192		251	123	58.4	19.2	36.9	-1.87
251	591	464	359	284	193		251	123	58.2	20	37.7	0.877
251	589	463	358	285	192		251	125	59.1	22.7	38.2	1.53
251	589	463	358	286	193		251	125	59.7	22.9	37.4	2.91
251	589	463	358	285	193		251	126	59.4	25	36.3	4.16
252	589	463	357	286	194		252	127	59.1	26.2	37.6	4.83
252	589	463	359	286	194		252	126	58.1	27.2	37.6	5.21
252	588	463	358	286	194		252	126	57.6	25.6	38.6	5.67
252	588	462	359	286	194		252	126	57.4	25.5	36.9	6.74
253	588	463	359	285	195		252	125	58.8	25	34.9	6.28
253	589	463	359	284	194		253	124	59.4	24.7	34.7	6.06
253	589	464	360	283	194		253	125	57.3	24.5	34.3	5.95
253	590	463	359	282	194		253	123	57.9	22.1	33.8	5.66
253	590	463	359	281	192		253	123	57.9	22.5	32.9	4.83
254	590	462	358	282	193		254	123	58	23.2	34.1	3.44
254	590	461	358	281	192		254	122	58.4	22.2	33.1	2.8
254	589	462	357	281	191		254	121	58.5	19.9	33.3	2.23
254	589	462	357	281	192		254	120	57.6	19.1	33.4	1.01
254	589	463	356	281	191		254	120	57.4	19.4	34.1	-0.442
255	589	462	355	281	190		255	120	55.8	18.7	34.1	-1.18
255	589	461	354	282	189		255	121	55.1	17.8	33.6	-2.21
255	590	460	353	283	189		255	122	56.4	17.1	33.6	-2.53
255	590	461	353	282	190		255	122	55.5	18.4	33	-2.62
256	590	462	354	282	192		255	121	54.7	18.3	33.4	-2.27
256	591	463	355	282	193		256	121	55.1	16.7	32.4	-2.02
256	592	462	355	282	193		256	122	55.3	18.2	32.3	-1.25
256	592	462	355	282	193		256	125	54.7	20.6	33.4	-1.41
256	592	462	356	282	193		256	125	54.9	20.4	33.9	0.958
257	592	460	356	282	194		257	126	55.1	20.2	34.4	1.35
257	592	459	356	283	194		257	126	55.7	20.7	35.5	0.849
257	593	460	357	283	195		257	124	56.7	21.6	34.9	1.42
257	592	461	357	284	195		257	123	57.3	22.9	35.8	3.2
257	592	461	357	285	196		257	124	56.4	23.4	37.6	2.59
258	592	461	358	286	196		258	125	55.9	24.5	37.9	3.99
258	591	460	358	285	196		258	125	55.5	24.3	38.4	4.16
258	591	462	359	285	196		258	124	54	22.7	37.6	3.11
258	592	462	360	285	197		258	121	54.5	21	35.9	3.33
258	593	462	359	285	197		258	119	53.3	20.7	35.3	1.39
259	593	463	358	285	197		259	119	52.3	20.4	34.3	0.865
259	594	464	358	285	198		259	119	51.6	20.4	33.9	-0.575
259	593	464	358	286	198		259	120	51	19.3	34.1	-1.77
259	593	464	358	285	199		259	119	49.6	17.8	33.1	-3.67
260	593	465	358	284	198		260	118	49.6	16.5	32.7	-4.32
260	593	464	358	283	198		260	117	51	14.6	32.4	-5.21
260	593	465	358	283	198		260	116	50.9	15.5	31.3	-5.94
260	593	465	357	282	198		260	116	52.7	16.3	31.7	-6.14
260	593	464	357	283	198		260	117	53.4	18.2	32	-6.22
261	592	465	356	284	198		261	120	55.1	21.6	32.4	-5.33
261	591	465	357	284	198		261	122	56	22.7	34.6	-3.22
261	590	465	358	284	198		261	123	55.3	22.1	35.8	0.482
261	591	466	358	284	198		261	123	56.2	22.8	35.5	0.939
261	591	466	358	284	198		261	123	57.4	23.9	34.4	0.724
262	590	467	358	285	198		262	124	58.2	25.5	34	1.33
262	591	467	358	285	197		262	125	56.9	26.1	35.5	2.48
262	592	467	358	286	197		262	125	56.3	25.6	34.8	4.24
262	593	466	358	286	197		262	124	56.6	24.6	34.8	5.27
262	592	466	359	285	196		262	123	56	24	35.1	5.78
263	593	466	360	285	196		263	121	54.8	23.2	34.6	5.09
263	594	466	360	285	196		263	119	55.2	22.4	34.1	3.72
263	595	466	359	285	196		263	118	55.9	23.1	33.8	2.86
263	594	465	359	285	196		263	118	55.4	24.1	33.7	3.13
264	595	465	359	285	195		264	120	56.1	24.6	35.2	3.33
264	596	464	359	284	196		264	119	56.4	23.6	36.2	4.81
264	596	465	360	284	197		264	120	57.1	24.9	36.1	4.68
264	595	465	360	285	197		264	119	57.1	26.2	36.5	4.68
264	595	466	360	285	197		264	120	57.5	25.7	37	4.68
265	594	467	360	285	198		265	120	57.7	27	36	3.73
265	595	468	360	284	198		265	122	59.1	26.3	36.9	3.75
265	595	468	360	284	198		265	122	58.2	26.5	35.5	4.73
265	595	468	360	285	198		265	122	58.6	27.4	34.2	5.21
265	594	468	360	285	199		265	123	57.8	26.3	35.8	4.77
266	594	468	361	285	198		266	123	58.2	25.1	35.8	5.51
266	593	467	361	286	198		266	124	58	26.3	33.4	4.11
266	593	466	361	286	198		266	124	59	25.3	32.3	3.79
266	593	466	361	286	199		266	126	60	26.2	31.9	3.17
267	593	466	361	287	199		267	127	58.9	26.8	32.5	2.82
267	594	465	361	288	199		267	128	58.9	25.9	32.5	4.05
267	593	465	361	288	200		267	129	58.9	26.2	32.6	3.66
267	594	465	361	288	200		267	127	58.6	27.4	32.7	4.47
267	594	464	362	288	200		267	128	57.3	25.8	33.6	2.82
268	594	465	362	287	199		268	125	57.7	25	32.5	4.57
268	594	465	362	287	200		268	123	57.3	24.7	30.9	3.98
268	594	465	361	286	200		268	122	57.4	24.1	31.2	3.06
268	595	465	361	286	200		268	121	55.4	23.2	31.4	2.79
268	595	466	361	286	198		268	120	55.2	21.1	31.5	2.83
269	595	465	359	286	199		269	119	56.5	20.2	30.4	3.05
269	595	465	359	285	199		269	119	56.4	21.4	30.4	0.613
269	595	466	359	285	199		269	118	55.7	21.2	30.1	0.747
269	595	466	359	286	200		269	118	58.3	20.7	30.5	0.349
269	594	467	359	287	200		270	119	60.1	23.8	29.9	1.04
270	594	467	359	286	201		270	121	60.5	25.1	31.2	1.4
270	593	468	360	286	201		270	123	60.5	26.7	32.3	2.79
270	593	468	360	287	201		270	123	59.9	27	33.1	4.19
270	593	469	360	287	202		270	123	60.4	28.5	32.6	4.17
271	592	469	360	287	202		271	125	60	30.3	33.8	4.47
271	592	469	361	288	203		271	125	57.6	31	34.9	4.65
271	590	469	363	289	204		271	124	58.3	30.8	34.3	5.9
271	590	469	363	288	204		271	125	58.9	30.2	34	5
271	591	469	363	287	205		271	125	57.1	30.2	33.6	4.85
272	591	469	363	287	206		272	124	56.3	27.4	34.1	4.29
272	591	469	362	287	205		272	122	55.4	27.4	32.6	2.84
272	591	469	362	287	204		272	122	54.4	25.9	31.5	1.6
272	591	468	361	286	205		272	122	54.1	24.2	31	0.518
272	590	468	362	286	205		273	120	54.2	23	30.5	-0.747
273	590	469	362	286	205		273	120	55.1	20.5	29.5	-1.87
273	590	469	363	286	204		273	119	55.4	20.8	28.5	-3.07
273	590	469	362	285	204		273	120	54.9	18.9	28.4	-2.17
273	590	468	361	287	202		273	117	53.7	19.4	27.4	-2.39
273	589	468	361	287	202		274	116	53.5	19.4	27.9	-3.8
274	588	468	360	288	202		274	114	51.9	19.5	27.4	-3.95
274	587	468	361	288	203		274	114	51.8	17.9	28.8	-4.55
274	586	468	360	289	205		274	113	53.3	18	29.1	-5.14
274	585	468	361	290	205		274	114	54.5	20.4	29.7	-5.47
275	585	469	360	290	205		275	115	53.3	21.3	30.4	-3.77
275	584	468	360	291	205		275	114	51.8	23.3	30.7	-2.74
275	582	468	360	292	206		275	113	51.6	24.2	30.4	-2.34
275	582	467	360	292	206		275	113	52.1	24.4	31.2	-3.5
275	581	466	360	291	207		276	114	52.4	24.3	31.5	-2.89
276	580	467	360	291	206		276	115	52.7	23	30.5	-2.21
276	579	467	360	291	206		276	116	54.2	23.6	29.8	-2.58
276	579	467	359	290	207		276	117	54.2	25	30	-1.91
276	578	465	359	290	206		276	117	52.3	24.2	30.4	-0.881
276	577	464	359	290	205		277	116	50.9	22.9	28.7	0.645
277	575	464	357	290	205		277	115	51.9	21.7	29.5	-1.17
277	574	464	358	290	205		277	115	51.5	21.5	29.4	-1.41
277	574	463	357	289	205		277	116	52.2	19.8	29.8	-1.83
277	572	463	357	289	205		277	115	52.2	20.4	29.9	-0.896
277	570	464	356	290	205		278	114	50.5	20	29.8	-1.19
278	568	463	355	289	206		278	114	49.8	18.9	30.2	-2
278	565	464	356	289	205		278	112	48.2	18.4	29.4	-1.23
278	562	463	356	291	206		278	109	48.1	17.2	28.7	-2.09
278	559	462	355	290	206		279	108	47.9	17.6	28.9	-1.8
279	556	462	355	291	207		279	108	48.3	17.6	29.8	-3.89
279	554	461	355	292	207		279	107	47.6	18.1	28.5	-3.59
279	549	460	354	292	207		279	106	47	16.4	28.6	-3.35
279	546	459	353	293	206		279	105	45.8	17.4	27.5	-2.49
279	542	458	352	293	206		280	103	45.3	17.7	26.4	-3.06
280	538	457	352	294	207		280	101	46.3	17.7	26.3	-2.15
280	535	456	352	294	207		280	99.6	44.7	18.9	24.6	-1.94
280	532	454	350	294	207		280	100	44.8	17.2	25.8	-2.55
280	529	453	349	295	207		280	99.7	44	18.2	23.9	-2.34
280	526	452	348	295	206		281	101	42.7	18.8	23.7	-4.25
281	525	451	347	295	206		281	100	41.4	19.1	23.5	-2.48
281	521	450	346	294	207		281	98.5	41.2	18.9	23.8	-2.22
281	519	449	345	293	207		281	95.8	41.6	18.6	22.7	-1.58
281	516	448	343	294	207		281	94.1	41.3	16.9	23.1	-2.56
282	513	447	341	293	206		282	93.6	40.7	15	23.8	-2.27
282	510	445	339	292	205		282	92.3	40.3	14.9	23.7	-2.76
282	505	443	336	292	204		282	91.8	40.8	13.5	25.5	-1.14
282	502	441	335	291	203		282	89.8	41.3	14.6	25.3	-0.346
282	498	439	332	291	203		283	87.5	40.6	13.5	26.1	-0.77
283	493	437	330	291	202		283	84.7	39.2	11.4	25.3	0.0651
283	488	435	327	291	202		283	82.2	37.1	9.02	25	0.186
283	483	432	326	292	201		283	78.5	36.1	6.47	24.2	-0.238
283	478	430	324	292	201		283	77.8	35.3	6.19	22.5	-2.11
283	473	428	323	291	201		284	75.9	33.8	5.44	23	-2.2
284	466	425	322	291	201		284	73	32.1	4.59	22.5	-2.73
284	461	423	321	291	201		284	71.6	29.8	3.36	21.9	-2.48
284	455	420	320	291	202		284	71.1	28.3	3.07	21.1	-3.49
284	449	417	319	291	202		284	68.9	25.6	1.83	19.3	-3.64
284	444	413	317	290	201		285	67.1	24.8	0.298	18.3	-3.91
285	440	409	315	289	200		285	64.3	25.1	-0.754	18.4	-4.93
285	436	406	314	289	199		285	63.2	26.2	-0.638	17.6	-6.42
285	432	405	312	288	200		285	64	24.8	-0.535	17.9	-6.12
285	428	402	309	287	199		286	62.8	23.8	-1.73	19.6	-6.1
286	424	400	306	286	199		286	62.1	23.5	-1.9	17.7	-5.59
286	421	398	303	285	198		286	62.5	22.4	-1.6	17.8	-4.51
286	418	396	300	284	196		286	62.6	22.3	-3.04	18.3	-4.48
286	415	393	297	283	195		286	60.8	21.6	-3.36	17.9	-3.39
286	411	391	293	283	195		287	60.2	21.1	-4.97	19.4	-4.07
287	406	389	289	282	194		287	59.2	21.4	-6.45	17.6	-2.74
287	400	387	286	282	194		287	57.7	20.3	-6.6	16	-2.03
287	393	383	283	280	193		287	56.4	17.2	-8.5	15	-1.73
287	387	380	280	279	191		287	53.7	17.5	-9.28	14	-2.55
287	381	376	277	279	191		288	51.9	16.4	-10.7	11.7	-2.1
288	376	372	275	278	189		288	49.5	14.6	-11.3	11.6	-1.62
288	370	367	273	277	188		288	47.2	12.9	-12.9	9.73	-2.27
288	363	362	271	277	188		288	43.9	12.6	-13.2	7.6	-2.67
288	356	357	269	276	188		289	41.4	13.6	-14.6	6.21	-5.69
288	351	353	268	275	187		289	39.2	12.4	-13.3	3.86	-6.01
289	345	348	267	274	185		289	38.9	10.3	-12.3	6.14	-7.26
289	340	345	266	273	184		289	37.9	9.47	-12.3	6.12	-5.5
289	335	340	263	272	182		289	36.9	11.3	-11.7	7.63	-4.58
289	330	336	261	271	182		290	34.7	10.2	-12.1	7.75	-4.17
290	326	332	259	269	180		290	34.9	9.71	-11.9	9.7	-5.13
290	323	328	256	269	180		290	34.4	9.77	-12.1	8.8	-5.49
290	318	325	252	267	179		290	33.1	10.4	-13.2	10.5	-6.15
290	315	322	250	265	178		290	32.3	9.39	-13.3	10.8	-6
290	312	320	248	263	174		291	31.4	8.01	-13.3	11.9	-3.42
291	308	317	244	261	173		291	29.8	9.56	-15.5	12.4	-2.7
291	305	314	239	259	173		291	27.7	8.77	-15.8	10.1	-2.8
291	301	311	236	256	171		291	27.1	7.75	-17.9	11.3	-4.4
291	297	307	234	253	170		292	24.4	5.99	-19.5	8.87	-2.56
291	293	304	230	251	168		292	24.8	4.8	-19.1	8.43	-1.68
292	287	301	228	249	168		292	22.7	5.1	-19.8	8.31	0.128
292	281	297	224	247	167		292	20.8	4.43	-20.9	9.37	0.383
292	275	293	222	245	165		292	19.6	3.15	-21.1	7.75	1.47
292	270	289	219	244	163		293	18	3.44	-22.8	7.24	1.61
292	266	284	217	242	163		293	15.8	3.18	-23.5	6.72	-0.521
293	260	278	214	241	161		293	16.9	2.31	-22.4	7.27	-0.634
293	255	275	213	238	160		293	16.4	3.28	-22.8	9.18	0.704
293	252	271	211	237	159		293	15.8	4.3	-20.6	8.16	0.543
293	247	267	210	235	157		294	16.6	4.53	-19.1	9.61	-1.12
294	242	262	207	232	156		294	15	3.99	-20.6	9.03	-1.76
294	238	257	204	229	154		294	13.7	2.5	-20.8	6.76	-2.85
294	234	253	202	226	152		294	12.8	3.25	-20.3	5.24	-4.1
294	230	248	199	224	151		295	11.5	3.61	-19.4	5.82	-5.05
294	227	244	196	221	149		295	10.8	3.49	-18	6.27	-5.17
295	223	241	193	217	148		295	12.2	4.34	-16.6	5.66	-3.72
295	220	239	191	214	146		295	11.9	3.4	-16.2	4.9	-2.4
295	217	236	189	211	144		295	12.2	2.47	-16.4	5.12	-2.95
295	213	233	185	208	142		296	11.7	2.07	-18.1	5.35	-0.703
295	210	230	182	205	141		296	11.9	2.28	-18.8	5.28	0.0268
296	207	227	179	202	139		296	12.7	2.8	-18	5.33	0.47
296	204	225	177	200	137		296	13	2.79	-18.2	5.71	1.77
296	200	222	174	197	135		296	12.9	1.47	-18.6	5.07	3.42
296	198	220	171	194	134		297	12.8	-0.335	-19.4	3.99	4.19
296	194	217	168	192	133		297	13.2	-0.274	-19.2	2.77	4.51
297	191	214	165	189	131		297	11.7	-3.68	-20	2.66	4.01
297	188	210	163	187	130		297	10.3	-4.12	-22	2.33	2.89
297	185	206	160	185	128		298	8.34	-5.34	-21.2	0.436	2.06
297	182	201	159	182	128		298	8.12	-5.25	-22.3	-0.617	-0.45
298	179	197	156	180	127		298	6.73	-5.09	-21.4	-1.9	-0.848
298	177	195	155	177	126		298	6.31	-5.53	-20.4	-0.692	-1.42
298	173	190	153	174	123		298	5.6	-4.49	-19.7	0.342	-1.28
298	171	187	151	172	122		299	6.02	-4.25	-17.8	0.914	-1.46
298	168	183	149	170	120		299	5.96	-4.19	-18.7	1.74	-1.86
299	165	180	147	167	119		299	5.36	-5.82	-18.2	1.71	0.14
299	161	177	146	164	117		299	5.24	-4.38	-18.3	1.53	-0.315
299	158	175	144	162	117		299	4.32	-4.51	-16.9	1.23	-0.421
299	157	172	142	160	115		300	6	-3.48	-18.3	2.26	0.207
299	155	170	140	158	114		300	5.88	-4.36	-15.3	2.11	0.389
300	154	169	139	156	112		300	6.79	-5.06	-16.1	2.35	0.263
300	151	166	137	153	110		300	6.52	-3.8	-15.9	1.16	0.475
300	149	164	134	151	111		300	7.45	-5.25	-15.6	1.1	0.36
300	147	163	133	148	108		301	6.85	-5.12	-17.6	1.36	1.33
301	146	162	132	145	107		301	7	-3.28	-15.5	1.22	1.76
301	145	159	130	142	106		301	6.42	-2.52	-15.4	1.32	0.32
301	144	156	128	140	104		301	7.06	-2.39	-16.6	2.51	1.68
301	143	154	126	137	102		302	7.45	-2.02	-16.5	2.69	3.72
301	140	151	123	136	101		302	5.7	-1.09	-15.5	2.59	4.81
302	139	148	121	134	100		302	4.5	-2.63	-16.4	2.77	6.47
302	137	146	119	132	99.7		302	1.48	-3.97	-16.9	3.76	6.74
302	136	144	118	130	98.4		302	-1.03	-6.75	-19.3	2.8	7.03
302	134	143	116	128	96.7		303	-2.9	-6.18	-20.1	2.67	4.76
302	132	139	115	127	96.1		303	-4.4	-6.57	-19.9	2.22	3.08
303	129	137	113	126	95		303	-4.96	-6.74	-21.1	1.43	1.37
303	127	135	111	125	94.7		303	-5.29	-7.26	-20.4	1.31	1.49
303	124	133	110	124	94.7		303	-6.5	-5.99	-18.9	0.443	0.866
303	122	132	110	123	94.4		304	-5.32	-5.44	-17	1.16	-0.747
303	121	130	110	121	93		304	-4.41	-6.29	-15.8	1.28	-0.244
304	120	129	109	119	90.9		304	-2.94	-4.11	-16.9	2.31	-0.188
304	120	127	108	118	90.1		304	-1.78	-4.15	-16.1	0.832	-0.625
304	118	125	105	116	90		305	0.677	-2.52	-15.2	0.579	-0.943
304	117	123	105	116	89.9		305	0.654	-2.76	-14	-0.173	0.551
305	117	122	104	114	88.6		305	1.32	-2.65	-14.3	1.19	0.142
305	116	121	104	112	87.3		305	1.49	-3.15	-13.7	1.18	2.03
305	115	120	102	110	85.7		305	1.9	-2.14	-15.9	1.4	1.5
305	114	119	101	107	84.4		306	2.45	-3.37	-16.2	1.2	2.12
305	114	117	98.9	105	83.5		306	0.748	-4.52	-18.4	0.359	1.47
306	113	115	97.7	104	83.2		306	0.173	-5.12	-19.6	-0.235	0.526
306	112	113	95.8	103	83.2		306	-2.04	-5.82	-19.1	-1.03	-0.265
306	110	111	94.4	102	82.6		306	-2.96	-5.37	-18.5	-1.57	-1.46
306	109	111	94.2	101	81.8		307	-4.62	-6.6	-18.8	-0.692	-1.81
306	108	109	92.6	99.6	80.8		307	-4.94	-5.38	-20.5	-0.832	-2.03
307	106	108	91.1	99	80.8		307	-5.48	-5.83	-19.3	-4.25	-1.87
307	105	107	90.2	97.6	80.5		307	-5.27	-6.17	-18.3	-3.99	-4.05
307	103	105	89	97	79.9		308	-4.88	-6.96	-18.2	-2.18	-3.16
307	103	104	88.3	97.7	79.1		308	-6.07	-7.94	-18.6	-2.29	-3.32
307	100	103	88.1	97.1	79.1		308	-6.8	-8.6	-19.1	-2.85	-3.4
308	99	102	87.5	95.8	79.2		308	-8.55	-8	-18.8	-2.8	-4.56
308	97.6	102	87.5	94.9	78.3		308	-8.07	-8.88	-19.9	-2.8	-5.82
308	96.2	101	88	93.3	78.7		309	-9.44	-10.3	-20.2	-2.51	-4.07
308	95.7	100	87.7	92.2	78.2		309	-8.99	-10.2	-20.2	-2.96	-4.22
309	94.9	99.1	87.9	90.4	76.8		309	-9.49	-11.3	-19.2	-3.97	-4.06
309	94.7	98	86.9	89.5	76.8		309	-9.74	-10.6	-19.3	-1.17	-4.55
309	93.9	96.6	85.4	88.9	76.3		309	-8.51	-9.91	-19.7	-0.556	-3.83
309	94	96.1	85.7	88	75.3		310	-8.12	-10.5	-18.3	-1.85	-4.25
309	93.1	94.9	84.4	86.4	75.3		310	-6.77	-10.4	-18.1	-0.888	-4.1
310	92.2	94	83	84.8	74.2		310	-4.84	-10.2	-18.7	-0.119	-3.85
310	92.4	93.1	82.7	83.5	72.9		310	-4.57	-10.8	-18.9	-1.24	-2.91
310	92.6	92.2	81.5	82.1	73.2		311	-5.09	-8.59	-16.6	-1.99	-1.98
310	92.3	91.1	80.5	82	71		311	-3.32	-6.63	-14.8	-1.48	-2.92
310	92.3	90.8	79.5	81	70.4		311	-2.11	-5.99	-14.9	0.0499	-1.7
311	92.2	89.4	78	81	70.7		311	-1.67	-6.47	-13.9	-0.791	-1.05
311	91.1	88.3	77.8	80.8	70		311	-0.863	-6.6	-12.7	-1.82	-0.99
311	91.6	87.4	77.3	80.1	69.5		312	-2.81	-7.37	-13.4	-0.898	0.392
311	91	86.5	76.3	80.1	69.5		312	-4.37	-6.26	-15.2	-1.56	1.08
311	90.6	85.7	76.9	79.5	69.2		312	-5.8	-6.47	-14.2	-3.37	1.38
312	90.4	85.2	76.2	80.1	68.7		312	-6.96	-7.18	-14.2	-2.97	0.389
312	89	85	75.1	80.2	67.7		312	-8.4	-7.43	-14	-3.22	0.617
312	87.5	84.9	75.4	79.8	67		313	-7.57	-9.4	-15.5	-3.9	-1.16
312	86.4	84	74.7	78.6	67.9		313	-7.38	-9.88	-17	-2.88	-0.668
313	84.9	83.8	74.8	78	67.6		313	-9.68	-10.3	-16.7	-4.35	-0.769
313	83.7	84.2	74.6	76.8	67.6		313	-9	-8.9	-17.3	-2.75	-1.54
313	83.2	84.2	74.5	76.2	67.4		314	-9.69	-9.19	-17.9	-2.92	-1.52
313	82	84	75.2	75.9	67.3		314	-8.35	-9.34	-17.6	-3.65	-1.76
313	81.8	83.8	75.1	74.8	67.2		314	-8.64	-9.39	-17.1	-3.23	-2.46
314	81.9	84.3	73.9	73.7	67.3		314	-8.96	-8.6	-16.6	-4.28	-1.85
314	81.6	84.4	73.5	71.7	66.4		314	-8.63	-7.6	-15.4	-5.26	-1.96
314	82	83.9	72.8	71.1	66.6		315	-7.04	-7.72	-15.6	-5.24	-1.75
314	82.4	82.4	71.7	70	65.9		315	-6.72	-7.17	-14.5	-3.42	-0.454
314	82.8	81.8	70.8	69.1	64.5		315	-6.78	-7.38	-13.7	-4.98	-0.423
315	83	80.6	69.9	69.1	64		315	-5.8	-6.59	-12.4	-5.32	-0.394
315	82.8	79.4	69.5	68.7	63		315	-6.19	-7.9	-11.9	-4.74	0.304
315	83.3	78.8	68.7	67.2	63		316	-5.29	-9.64	-12.1	-4.11	1.94
315	83.5	78.1	66.7	67.6	62.9		316	-6.11	-9.75	-12.7	-4.27	2.93
316	83.4	77.7	66.9	67.7	62.8		316	-5.56	-10.5	-12.2	-6.37	2.68
316	82.5	76.3	66.3	68	62.5		316	-4.02	-11.3	-12.8	-5.38	0.818
316	82.3	75.9	66.5	68.3	63.4		317	-5.39	-11.8	-13.4	-6.39	2.06
316	81.4	76.2	66.5	68	63.4		317	-6.85	-12.5	-14.4	-6.65	0.296
316	81.2	76.4	66.5	68.1	63.4		317	-8.56	-11.7	-15.2	-7.56	-0.805
317	80.9	77	65.7	68.7	63.8		317	-9.13	-11	-15.3	-7.47	-1.38
317	80.4	77.2	65.4	68.4	63.7		317	-8.56	-10.3	-13.7	-6.22	-2.43
317	80	77.2	65.6	68.1	63.8		318	-8.21	-9.97	-13	-5.08	-2.24
317	79.2	77.2	66	68	63.1		318	-7.74	-7.9	-13.7	-4.81	-1.44
317	78.7	77	65.9	66.8	62.6		318	-8.38	-7.43	-12.3	-6.24	-2.96
318	78.3	76.7	65.6	66.3	62.7		318	-7.59	-7.29	-11.6	-4.05	-5.02
318	78.2	76.6	65.5	66.3	62.3		318	-8.55	-6.15	-10.8	-2.47	-3.64
318	78.3	76.2	65.5	66.2	62		319	-8.91	-3.9	-8.88	-0.436	-3.43
318	77.9	75.6	65.2	66.5	61.8		319	-6.72	-1.35	-6.37	1.13	-2.14
318	76.9	76	65.1	67.1	61.2		319	-5.54	-2.34	-4.1	2.06	-0.12
319	76.1	74.9	65.8	66.3	61.4		319	-4.32	-3.05	-4.04	3.04	1.83
319	75.3	74.5	66	66.2	62		319	-4.04	-3.95	-5.32	2.24	3.03
319	75.3	75.4	66.6	66.8	61		320	-3.55	-4.53	-6.83	1.33	2.16
319	75.3	75.8	66.1	67	60.8		320	-5.19	-5.49	-5.28	0.938	2.68
320	75.7	75.5	65.6	67.2	60.7		320	-4.46	-5.42	-5.42	1.88	2.51
320	75.2	75.5	65.3	66.3	60.4		320	-5.71	-5.15	-5.82	0.739	5.1
320	74.6	75.4	65.8	65.8	60.6		321	-5.55	-4.77	-5.92	-0.282	4.51
320	74.2	75.4	65.2	65	59.8		321	-4.33	-6.54	-6.16	-2.17	3.48
320	74.1	74.6	65.5	63.9	59.9		321	-4.41	-8.16	-6.74	-2.5	4.38
321	73.8	73.5	65	63.3	59.9		321	-4.83	-7.19	-9.54	-3.84	4.09
321	73.4	73.8	64.6	63.4	59.5		321	-7.04	-8.23	-10.2	-4.49	2.61
321	74.1	73.1	63.6	63.1	58.9		322	-7.98	-6.44	-11.4	-4.43	1.7
321	74.3	71.6	62.6	62.3	59.1		322	-8.9	-6.9	-10.4	-5.91	1.6
321	73.5	70.8	62.2	62.3	58.8		322	-7.86	-6.56	-11.5	-4.4	-0.568
322	72.7	71	62.2	62.6	59		322	-9.25	-6.59	-11.2	-5.43	1.24
322	72.7	70.2	62	63	59		322	-8.46	-7.12	-9.83	-5.05	0.401
322	72.5	70.9	61.5	62.4	58.9		323	-8.65	-8.56	-10.6	-4.84	0.0717
322	71.3	70.6	61.4	62.5	59.2		323	-8.98	-8.6	-11.8	-4.22	1.65
322	71.4	70.6	61.1	62	59.1		323	-9.72	-8.29	-13.2	-5.55	0.665
323	71.6	69.7	61.1	61.3	58.9		323	-11	-9.29	-12.1	-6.06	0.965
323	71.7	69.2	61.7	60.7	57.4		324	-9.46	-7.73	-10.5	-7.05	-0.197
323	71	68.6	61.8	60.8	57.2		324	-9.41	-10.3	-10.1	-7.62	-0.443
323	70.5	68	61.1	60.9	57.9		324	-9.3	-9.15	-9.98	-6.4	0.36
324	70.5	68	61.4	60.8	58.1		324	-9.21	-9.73	-8.81	-6.29	0.181
324	70.6	67.6	62.3	59.4	58.3		324	-7.75	-9.02	-8.33	-4.8	-0.0457
324	70.2	67.7	62.3	58.7	58.1		325	-8.04	-8.69	-9.03	-4.71	0.0974
324	70.6	67.2	62.2	58.7	57.5		325	-7.53	-7.65	-8.48	-3.93	0.397
324	71.1	66.4	61.7	58.8	57.1		325	-6.65	-7.91	-7.37	-3.04	-0.266
325	70.9	65.9	61.3	58.7	57.3		325	-6.36	-8.01	-6.99	-1.7	1.95
325	71.1	66.3	60.8	59.3	58.1		325	-4.35	-8.57	-5.92	-0.423	3.46
325	71.2	66.9	60.3	59.7	58.3		326	-4.35	-8.16	-6.13	-0.542	5
325	70.7	67.6	60.6	59.3	58.3		326	-5.16	-7	-5.76	-0.223	6.66
325	69.9	66.9	60.6	59.5	57.2		326	-4.58	-8.08	-6.14	-0.335	5.84
326	69.7	66.7	60.3	58.8	57		326	-6.11	-7.21	-6.9	-1.84	6.23
326	69.1	66.1	59.9	60.1	56.7		327	-6.15	-7.88	-7.07	-2.31	5.57
326	69.3	66.4	59.7	60.2	57.1		327	-5.56	-8.53	-6.12	-2.19	4.61
326	68.9	65.5	58.8	59.9	57.6		327	-6.37	-8.83	-4.84	-4.53	4.48
326	68.4	65.5	58.9	59.7	57.8		327	-6.58	-8.79	-4.33	-4.81	3.87
327	67.4	65.6	59.4	60.4	56.9		327	-5.13	-9.92	-4.25	-3.29	0.712
327	67	65.7	60.2	60	56.5		328	-6.79	-9.45	-4.99	-4.61	-0.39
327	66.3	65	59.8	59.2	57.9		328	-8.09	-8.62	-5.99	-4.41	-2.19
327	66.9	64.7	60	58.5	57		328	-6.86	-8.23	-5.99	-4.75	-3.74
328	67.5	65.1	60.2	57.9	57.3		328	-6.73	-7.17	-5.3	-4.61	-2.64
328	67.8	63.6	59.9	58	56.8		328	-5.23	-8.29	-5.01	-4.45	-2.07
328	67.7	64.3	59.5	57.3	56		329	-5.68	-9.31	-5.85	-4.74	-2.04
328	67.9	64	58.6	57.6	55.3		329	-6.66	-9.75	-5.51	-6.51	-0.862
328	67.9	64	59.8	58.6	54.4		329	-5.12	-9.08	-7.66	-4.05	-1.87
329	68.4	64	59.2	57.6	53.6		329	-5.5	-8.25	-8.68	-4.27	-0.187
329	68.8	63.8	58.3	57	53.3		330	-6.32	-7.09	-8.45	-5.57	0.823
329	69.1	62.9	57.5	56.3	52.7		330	-4.6	-7.69	-9.23	-4.2	0.457
329	69.5	63	57.1	55.9	51.9		330	-4.01	-9.24	-9.3	-2.42	2.64
329	69.4	63.1	55.8	55.7	52.8		330	-5.02	-11.6	-10.2	-3.29	4.52
330	69.5	62.9	55.3	55.5	53.4		330	-7.11	-11.4	-11.6	-4.58	3.37
330	68.8	63.8	54.7	55.1	53.7		331	-7.76	-9.78	-11	-5.39	3.15
330	69	63.9	54.6	55	53.9		331	-6.93	-8.11	-9.47	-5.22	1.52
330	68.3	63.2	54.8	54.5	54.2		331	-6.44	-6.93	-11	-3.3	1.12
331	67.9	62.8	54.1	53	54.6		331	-6.77	-8.1	-10.6	-3.64	3.31
331	67.4	62.4	54.4	53.6	54.7		331	-6.92	-9.89	-10.2	-4.21	1.85
331	67.6	62.9	55	54.2	55.3		332	-6.95	-11.7	-11	-4.32	1.85
331	67.4	63.1	54.8	55.2	55.8		332	-8.8	-11.9	-10.3	-5.04	0.893
331	66.6	62.5	55.1	56	56.2		332	-9.23	-11.9	-11.1	-6.18	-0.94
332	65.9	62.8	55.4	56.6	55.8		332	-8.68	-10.1	-9.84	-5.67	-2.26
332	64.4	63.2	55.7	57	55.3		333	-6.94	-11.7	-8.6	-5.08	-2.8
332	64.5	63.3	55.9	57	56.3		333	-6.74	-13	-9.43	-3.64	-2.11
332	64	63	56.2	56.8	55.6		333	-7.01	-13.4	-10.7	-3.92	-0.62
332	64.4	64.4	57	56.9	54.7		333	-7.23	-13.9	-9.99	-3.89	-0.309
333	64.5	64.1	56.4	58.2	54.3		333	-8.78	-14.5	-9.44	-4.48	-2.51
333	64	64.6	57	58.5	54		334	-7.55	-12.8	-10.5	-4	-2.12
333	63.9	63.6	56.8	58	53.9		334	-7.77	-11.8	-10.5	-4.52	-1.58
333	64.5	64	56.6	57.4	54		334	-5.08	-12	-10.8	-3.99	-2.26
333	65.7	64.9	56.9	56.8	53.5		334	-3.21	-12	-9.45	-3.5	-1.1
334	66.6	65.6	57.1	55.5	53.6		334	-3.94	-12.1	-10.3	-3.16	-1.05
334	67.8	65.8	57.3	55.2	53.2		335	-3.63	-9.46	-9.65	-2.57	-1.09
334	68	65.2	57.4	56	52.7		335	-2.77	-8.25	-9.88	-3.8	-1.53
334	68.5	65.1	56.8	55.8	53.9		335	-3.07	-9.46	-9.76	-2.24	-1.04
335	68.2	64.4	56.6	55.6	54.1		335	-2.4	-8.79	-9.81	-2.29	0.331
335	68.1	65.4	56.8	55.1	53.7		336	-1.86	-7.9	-9.61	-2.6	2.03
335	68.6	65.4	56.8	55.2	54.8		336	-3.69	-9.27	-9.8	-1.98	2.82
335	68.5	65.9	56	55.9	54.9		336	-4.96	-9.46	-10.4	-1.79	3.72
335	67.5	65.7	56.4	56.6	54.9		336	-7.27	-8.2	-9.45	-4.02	4.84
336	66.6	65.4	56.3	57.2	55.1		336	-8.7	-7.21	-9.32	-4.43	3.32
336	66.3	64.9	56.7	58	55.1		337	-7.8	-7.55	-8.86	-3.67	2.64
336	66	65.1	57.3	58.4	55.3		337	-9.18	-10.3	-11.7	-3.39	4.06
336	65.2	66.3	57.4	57.7	54.6		337	-11.7	-12.5	-12.3	-2.83	1.97
336	64.4	66	57.3	58.2	54.8		337	-13.2	-11.7	-13.4	-5.13	-0.284
337	63.7	64.8	56.4	57.8	55		337	-14.3	-13.5	-12.8	-6.36	-2.27
337	63.4	64	56.7	57.2	56		338	-14	-13.2	-14	-6.31	-2.94
337	63.2	63.5	56.6	56.5	54.6		338	-14	-12.1	-11.8	-7.4	-3.11
337	63.5	63.7	58	56.3	54.2		338	-13.4	-11.9	-10.2	-7.55	-4.9
337	64.2	62.8	57.7	55.7	53.9		338	-12.9	-12.1	-10.6	-6.52	-3.47
338	64.4	62.5	57.9	55.1	53.8		338	-12	-14.8	-10.9	-7.04	-2.52
338	64.5	61.7	56.5	54.7	54.2		339	-13.4	-15.2	-11.3	-7.66	-1.99
338	64.6	61.1	55.6	54.3	53.9		339	-13.3	-14.4	-9.72	-8.77	-3.27
338	65.9	60.6	56.2	54.2	53.9		339	-11.5	-12.4	-8.74	-9.86	-2.25
339	66.8	60.6	55.7	53	53		339	-9.04	-12.5	-8.28	-9.07	-0.596
339	67.4	61.4	56	53.6	52.8		340	-8.45	-12	-9.85	-8.46	0.222
339	67.8	61.1	55.9	54.3	52.5		340	-8.07	-12.5	-9.53	-8.54	1.45
339	68.5	61.4	55.4	54.1	54		340	-7.41	-12.7	-10.7	-7.92	0.81
339	68.5	60.5	53.5	54.1	54.5		340	-8.24	-12.9	-11.9	-7.96	0.796
340	68.2	61.6	54.2	54.3	54.5		340	-9.2	-13.4	-12.6	-8.55	-0.987
340	68.2	62.1	54	55	55		341	-10.5	-12.1	-13.7	-9.71	-1.24
340	68	62.2	54.9	55.7	55.2		341	-10.6	-12.6	-12.9	-11.2	-1.78
340	67.2	62.2	55	55.7	56.4		341	-10.6	-12	-12.5	-11.6	-2.64
340	66.1	62.1	54.6	56	57.3		341	-11.8	-11.6	-13.5	-11.4	-2.57
341	64.8	62.5	55.5	56.6	58.3		341	-13.9	-10.4	-12.5	-10.8	-1.94
341	63.5	62.4	55.6	56.6	58.6		342	-13.6	-10.5	-10.3	-9.66	-2.46
341	62.4	63.3	55.7	56.6	58.5		342	-13.4	-12.4	-9.6	-7.91	-4.15
341	61.8	62.7	56.1	57.4	58		342	-14.2	-13	-9.98	-7.59	-2.94
342	61	62.7	57.2	57.4	58.2		342	-14.6	-12.6	-9.92	-8.09	-2.34
342	61.1	61.7	56.6	57.6	57.8		343	-13.6	-11.4	-8.58	-7.03	-3.51
342	60.7	61.7	56.3	57.7	57.3		343	-13	-11.2	-7.56	-5.97	-3.74
342	61	61.7	56.7	57.4	57.5		343	-12.7	-9.54	-8.04	-3.75	-3.79
342	61.6	61.7	57.4	57	56.1		343	-11.9	-10.2	-7.72	-3.28	-1.64
343	61.5	61.6	57.7	56.4	55.5		343	-9.88	-11.9	-7.24	-2.44	-1.94
343	61.5	61.2	56.7	56.1	54.4		344	-9.78	-13.9	-8.71	-2.74	-2.29
343	62.2	61.8	56.8	55.6	54.1		344	-9.86	-14.1	-10.7	-5.66	-2.42
343	63.6	61.4	56.4	55.1	53.9		344	-11	-12.8	-11	-6.93	-3.94
343	64.2	61.1	55.4	54.5	53.5		344	-10.7	-11.9	-11.5	-7.44	-5.43
344	65.2	61.4	54.2	53.4	53.1		344	-9.83	-11.8	-11.9	-7.29	-6.14
344	64.6	62.4	54.6	52.7	53.6		345	-9.74	-11.4	-11.4	-7.65	-5.56
344	64.4	62.1	54.3	52.4	53.3		345	-9.71	-11.2	-10.6	-6.61	-4.33
344	63.7	62.2	54.3	52.5	53		345	-8.75	-12.7	-9.84	-7.26	-3.83
344	63.5	62	53.8	52.6	53.9		345	-9.53	-13.1	-10.8	-6.13	-3.7
345	64.2	61.6	53.2	52.9	54.8		346	-11.7	-11.9	-10.2	-7.01	-3.29
345	65.1	62	54.1	52.8	54.7		346	-12.4	-10.4	-8.6	-8.58	-3.11
345	65.3	61.6	54.1	52.8	55.1		346	-13.7	-10.3	-9.33	-6.5	-4.01
345	63.5	60.8	54.1	53.3	54.8		346	-15.1	-9.9	-10.2	-7.08	-1.95
346	61.5	60.9	54.4	53.9	55		346	-15.6	-9.09	-9.23	-7.19	-2.42
346	60.6	60.3	54.9	54.3	55.2		347	-14.6	-8.89	-7.05	-6.68	-2.36
346	60.5	59.7	54.4	55	55		347	-14.2	-8.91	-7.55	-5.77	-2.23
346	60.7	59.1	55.6	54.1	54.5		347	-13.9	-10.7	-8.44	-5.6	-2.21
346	60.9	58.3	55	53.9	53.8		347	-14.4	-9.9	-10.2	-5.06	-2.18
347	60.7	58.3	54.4	54.1	52.9		347	-13.9	-9.15	-9.63	-6.39	-1.76
347	60	57.8	54.2	54.3	52.5		348	-12.6	-9.56	-10.3	-5.14	-2.26
347	58.7	57.2	53.7	55	52.1		348	-10.6	-10.1	-10.7	-3.78	-2.52
347	58.9	57.8	54.1	54.6	51.9		348	-11.3	-9.52	-9.41	-3.58	-1.54
347	61	58.5	53.9	53.8	52.5		348	-8.45	-9.03	-8.7	-2.87	-1.58
348	62.8	59.3	54.5	53.3	52.1		349	-7.06	-9.9	-8.32	-3.13	-0.794
348	63.3	59.8	55.1	53.2	52.4		349	-6.96	-10.6	-9.98	-3.35	-0.854
348	63.8	59.9	54.4	52.8	52.7		349	-7.02	-11.2	-10.3	-4.06	-0.371
348	63.3	61	53	53.1	52.5		349	-6.19	-8.62	-9.03	-4.86	-1.7
348	63.5	61.2	53.2	53.2	53.4		349	-5.34	-9.85	-7.54	-6.32	-2.69
349	63.5	61.5	53	52.8	53.6		350	-4.09	-9.11	-8.51	-5.18	-2.62
349	63.1	61.9	53.2	52.9	53.1		350	-3.8	-10.4	-8.46	-5.59	-0.916
349	63.6	62.5	53.7	52.8	53		350	-4.78	-10.3	-10.4	-5.77	-1.01
349	63.6	62.1	53.7	54.1	53.6		350	-3.83	-10.2	-9.52	-6.99	-1.79
350	62.9	60.5	53	55	55.1		350	-5.81	-10.1	-9.87	-8.1	-3.24
350	63	60.4	52.5	55.7	55.9		351	-5.81	-9.78	-9.43	-8.69	-3.95
350	62.9	60.7	52.3	55.5	56.2		351	-6.34	-8.97	-8.06	-8.82	-3.77
350	62	61.3	53.9	55.6	57.3		351	-6.19	-10.1	-7.95	-8.28	-2.38
350	62	61.6	54.7	56.2	58.6		351	-7.06	-10.1	-10.5	-8.1	-1.66
351	61.5	62.6	55.2	56.2	57.7		352	-8.46	-9.24	-10.6	-6.91	-0.552
351	60.9	62	55.9	55.8	58.3		352	-9.08	-9.69	-10.1	-8.14	-1.32
351	60.9	61.6	55.7	55.5	58.7		352	-8.43	-8.96	-9.19	-8.46	-1.72
351	60.4	61.6	55.4	55.9	57.7		352	-7.59	-8.6	-6.67	-8.28	-0.475
351	60.6	61.5	55.1	55.4	57.4		352	-5.82	-9.06	-7.02	-6.59	1.46
352	60.6	62.1	55.6	55.4	55.6		353	-5.38	-10	-6.74	-5.27	4.54
352	60.6	62.7	56.7	55	55		353	-5.98	-11.7	-7.87	-4.05	5.97
352	60.8	62.9	57	54.1	54.9		353	-6.31	-11.7	-8.6	-4.68	6.44
352	61.1	62.6	56	53.6	53.3		353	-6.86	-10.7	-8.84	-5.37	4.44
352	61.6	61.7	56.1	53.4	52.7		353	-7.47	-12	-6.82	-5.24	4.57
353	61.5	60.6	55	52.7	52.5		354	-7.33	-11.5	-6.69	-6.36	4.87
353	62.7	61.4	54.3	52.5	51.7		354	-7.88	-12.8	-5.46	-6.53	4.37
353	62.6	61.5	53.6	51.9	51		354	-8.91	-12.1	-7.7	-5.43	4.18
353	63.2	61.3	52.7	51	51.5		354	-10	-11.1	-7.83	-6.32	3.25
354	63.3	60.1	51.8	50.6	51.3		354	-12.1	-10.5	-8.2	-7.09	1.23
354	62.7	59.6	51	50.6	51.1		355	-11.8	-10	-8.63	-8.04	-0.0451
354	61.7	58.4	50	50.4	51.9		355	-12	-9.6	-9.13	-8.6	-1.28
354	61.5	58.2	49.4	50.9	51.7		355	-12.3	-10.7	-10.6	-8.79	-0.998
354	61.3	59	50.3	51.7	52.3		355	-13.2	-11.4	-10.8	-8.97	-0.282
355	61.5	59.6	50.5	51.6	51.8		356	-13.8	-11.5	-12.2	-10.5	-1.49
355	61.1	60	51.4	52.8	52.7		356	-13	-10.7	-12.2	-10.7	-2.59
355	60.6	58.8	51.4	53.8	52.8		356	-13.7	-9.87	-13.2	-10.3	-2.49
355	61.3	59.1	52.7	54.3	53.5		356	-14.5	-10.8	-11.8	-9.86	-4.01
355	59.9	59	53.4	54.9	54.7		356	-14.3	-12.2	-14.3	-9.78	-2.85
356	58.7	59.6	54.6	54.8	54.8		357	-14.7	-12.8	-15.5	-10.5	-1.55
356	59.1	60.4	55.3	54.4	55		357	-15.1	-12.9	-15.6	-10.1	-3.11
356	59.8	61	56.1	54.9	53.8		357	-14.9	-12.3	-15.9	-9.72	-2.73
356	59.3	60.5	56.4	56.6	54.4		357	-14.8	-11.3	-13.9	-8.57	-3.37
357	59.8	59.5	55.8	56.5	54.2		357	-13.8	-11.2	-13.9	-7.78	-3.46
357	59.6	59.2	55.8	56.2	55.3		358	-12.3	-9.89	-12.6	-5.38	-1.43
357	60.1	59.8	55.9	56	54.9		358	-12.6	-11.7	-12.9	-5.1	-0.00338
357	61.1	60.9	56	55.9	55.3		358	-12.5	-12	-12.7	-4.8	-0.509
357	60.8	60	55.1	56	56.3		358	-11.8	-11.1	-12.6	-6.29	0.989
358	62.4	60.4	55	55.6	55.8		359	-10	-10.7	-11.3	-4.84	-0.411
358	63	61.2	55.3	56	55.5		359	-7.73	-10.5	-10.7	-3.46	-0.597
358	63	60.9	54.9	56	55.6		359	-6.61	-10.7	-10	-3.57	1.4
358	63.4	60.9	53.8	55.7	56.3		359	-7.52	-9.4	-10.1	-3.94	1.81
358	63.9	60.9	54.1	55.5	55.8		359	-6.33	-10.5	-11.2	-4.46	3.64
359	63.6	61.3	54.6	55	56.1		360	-6.27	-10.2	-11.5	-4.01	4.58
359	63.9	60.4	53.9	55.6	56.3		360	-7.26	-12	-11.6	-5.59	3.4
359	64.5	59.4	53.2	55.4	55.5		360	-7.35	-11.7	-12	-4	3.14
359	64.1	59.5	54	55.4	55.9		360	-7.71	-10.9	-13.8	-5.45	3.07
359	63.5	59.6	54.2	55.2	54.7		360	-8.7	-10.4	-14	-5.54	2.29
360	62.7	59.9	54.3	55.7	54.5		361	-10.8	-11.2	-14.5	-6.36	0.443
360	62.5	59.2	54.4	55.3	55.3		361	-11.8	-10.4	-14.5	-7.56	-0.984
360	62.1	59.1	54.7	55.5	55.7		361	-12.8	-10.6	-14.8	-7.88	-1.77
360	61	59	54.8	55.5	54.8		361	-12.4	-11.5	-12.3	-6.89	-2.58
361	60.5	58.7	54.4	54.6	54.4		362	-13.6	-11	-11.7	-6.21	-4.59
361	60.5	58.7	53.5	54.7	53.7		362	-14.3	-10.5	-11.2	-6.85	-4.74
361	60.5	59.1	54	54.3	53.5		362	-15.2	-9.26	-11.4	-7.29	-4.07
361	60	59.4	54.5	54.6	54.2		362	-15.1	-8.41	-9.61	-8.33	-4.99
361	59.9	59.1	54.2	54.8	53.7		362	-13.9	-8.49	-7.77	-6.05	-3.54
362	60.4	59.8	54.5	54.4	53.9		363	-13.4	-10.1	-7.4	-5.57	-3.22
362	61.2	59.7	54.8	54.4	54.4		363	-13.1	-8.44	-7.37	-6.81	-1.14
362	62.1	59.6	54.4	54.7	53.6		363	-14.1	-9.27	-7.4	-7.05	0.234
362	63	60	54.4	54.5	53.3		363	-14.1	-8.51	-7.7	-6.95	-1.48
362	64	59.8	54.7	54.1	54		363	-13.9	-9.87	-9.03	-8.11	-1.78
363	64.4	60.7	54.8	54.7	54.7		364	-12.8	-10.5	-9.82	-8.89	-1.33
363	64.6	60.1	55.2	55.1	55.6		364	-12.8	-12.1	-10.8	-9.67	-1.58
363	63.4	60.1	55	55.7	55.2		364	-12.6	-11.7	-11.1	-9.03	-1.92
363	63.1	60.1	54.8	55.7	55.2		364	-12.8	-11.8	-11.7	-9.08	-1.63
363	63	60.5	54.9	55.2	55.7		365	-13.6	-12.4	-12.7	-10.5	-3.32
364	63.5	60.6	54.9	55.1	56.2		365	-14.1	-13.1	-13.3	-11.4	-1.77
364	62.9	60.4	54.9	54.8	56.3		365	-14.1	-13.9	-13.5	-11.2	-2.44
364	62.8	61.4	55.2	54.2	56.8		365	-14	-14.4	-13	-11.8	-3.87
364	61.6	61.6	55.6	54.5	56.8		365	-14.4	-14.5	-12.7	-12.7	-2.37
365	60.5	61.7	56.4	55.2	56.6		366	-15.3	-14.6	-13.2	-12.5	-2.57
365	59.8	61.2	56.3	54.9	56.5		366	-17.3	-14.3	-13.4	-11.9	-2.97
365	59.1	61.3	56.3	54.6	55.6		366	-17.9	-13.5	-12.5	-11.6	-3.22
365	59.8	61	56.8	53.5	55.6		366	-17.3	-14.5	-12.7	-11.4	-4.67
365	60.2	60.2	56	53.7	55.2		366	-17.5	-13.4	-13.1	-11.7	-5.12
366	59.9	59.2	55.3	53.9	54.3		367	-16.9	-11.8	-11.2	-12	-3.99
366	59.6	58.4	54.9	54.3	54		367	-15.2	-11	-11	-10.8	-4.53
366	59.5	57.8	54.6	54.7	53.5		367	-13.4	-12.2	-10.6	-8.11	-3.08
366	58.8	57.2	54.5	54.2	53.3		367	-13	-11.7	-9.84	-7.41	-0.698
366	59.4	56.9	53.9	53.9	53.9		368	-12.8	-12.4	-9.2	-7.2	-1.81
367	59.9	57.2	53.2	52.8	54.1		368	-10.9	-11	-8.3	-6.94	-1.17
367	60.8	57.7	53.4	52.6	54.3		368	-9.34	-10.9	-7.96	-7.12	-0.832
367	61.5	57.3	53	53.4	54.3		368	-7.96	-11	-8.23	-6.54	-1.24
367	61.4	57.8	51.8	53.9	54.1		368	-7	-10.9	-8.3	-6.7	0.294
367	61.5	57.8	51.4	54.4	54.4		369	-6.66	-12	-8.73	-6.42	1.36
368	61.8	58.3	51.3	54	55		369	-5.83	-13.4	-9.93	-5.93	0.0483
368	62.1	58.4	51.6	54.4	55.2		369	-6.29	-13	-10.4	-6.78	0.173
368	62.3	58.3	51.6	54.4	54.7		369	-7.61	-12.5	-9.82	-8.11	-1.72
368	63	59	51.6	54.7	54.7		369	-7.14	-12	-11.9	-8.09	-2.26
369	62.2	58.7	51.6	54.8	53.5		370	-7.54	-11.9	-12.9	-6.9	-1.18
369	62.4	58.1	51.7	55.5	53.3		370	-8.47	-12.6	-13.7	-7.94	-1.19
369	62	58	51.4	55	53		370	-9.56	-11.5	-14	-9.27	-0.586
369	61.4	58.4	52.2	54.8	53.3		370	-10.2	-11.6	-13.6	-9.02	-1.06
369	62	58.2	52.8	54.5	53.9		371	-10.9	-12.4	-14.2	-8.07	-2.23
370	61.7	58.4	54.1	54.5	53.7		371	-10.3	-12.9	-14.6	-7.72	-2.13
370	61.7	58.1	54.3	55.3	53.4		371	-11.2	-12.3	-14.9	-8.62	-1.16
370	61.2	57.5	54	54.4	53.2		371	-11	-12.5	-13.9	-8.12	-2.67
370	61.1	57.8	54	54	53.9		371	-10.6	-12.3	-14.4	-8.17	-1.7
370	61.3	57.8	54	54.9	54.4		372	-10.7	-13.4	-13	-7.31	-1.34
371	62.5	57.9	54.7	54.7	55		372	-10.1	-13.4	-13.5	-7.31	-1.8
371	62.5	57.6	54.4	54.4	55		372	-10.7	-11.6	-13.8	-5.93	-0.324
371	62.4	57.6	54.5	55	54.7		372	-11	-12.6	-13.4	-5.16	-0.536
371	62.4	57.2	54.4	55.4	54.4		372	-10.6	-12.9	-12.9	-5.44	0.041
372	62.2	57.3	55.1	55	54.5		373	-10.8	-11.1	-11.5	-6.76	1.74
372	62.5	57.6	54	54.9	55.3		373	-11.5	-10.1	-10.8	-6.74	0.752
372	61.9	58.7	54.7	54.6	55.5		373	-11.6	-11	-10.2	-5.4	0.519
372	62	59.8	54.9	55.9	55.6		373	-11.3	-11.2	-10.5	-6.26	0.76
372	61.9	59.4	54.7	56.7	55.6		373	-11	-12.2	-10.7	-7.22	0.835
373	60.9	59	53.9	56.2	55.9		374	-10.8	-11.3	-12.2	-8.26	0.641
373	59.8	59.2	53.9	56.2	57.1		374	-10.1	-11.1	-11.6	-9.69	2.09
373	59.8	60.1	54.9	57.2	57.3		374	-9.33	-13.8	-11.4	-10.4	1.14
373	59.7	60.7	55.8	56.4	57.4		374	-8.84	-13.7	-12.1	-9.71	0.551
373	59.5	61.2	56.1	56.1	57.7		375	-9.33	-14.2	-13.2	-9.67	0.99
374	58.4	61.3	55.5	56.1	56.9		375	-9.95	-13.7	-14.1	-9.28	-0.471
374	58.3	61.8	56.3	56	56.8		375	-9.17	-14.8	-14.8	-11.4	-0.215
374	59.1	60.6	55.5	55.6	55.8		375	-9.27	-14.9	-15.5	-10.8	-0.4
374	59	60.3	55.6	54.2	54.2		375	-11.1	-13.8	-15.9	-10.3	-0.339
374	59.1	59.6	54.9	53.2	54		376	-12.9	-12.8	-15.6	-9.69	-0.461
375	59.9	59	54.6	53.1	52.9		376	-12.9	-12.9	-14.5	-8.98	-1.53
375	60.1	59.4	54.6	52.5	51		376	-14.1	-12.2	-15	-8.61	-2.8
375	59.9	58.5	53.1	52.2	51.5		376	-13.3	-9.33	-13.4	-8.16	-3.43
375	60.6	57.1	52.6	51.9	52.2		376	-11.2	-8.47	-11	-7.69	-3.88
376	60.6	57.6	52.3	52	52.2		377	-9.49	-8.02	-10.3	-6.56	-2.92
376	61.1	57.6	52	52.2	52.2		377	-8.2	-9.46	-10.9	-5.72	-0.296
376	60.7	57.3	52.8	51.6	52.1		377	-8.7	-8.87	-11	-4.84	0.88
376	60.8	57.4	52.7	51.9	53.8		377	-9.63	-8.43	-10.8	-6.44	0.825
376	61	58.3	53.3	53.2	55.8		378	-9.96	-9.45	-11	-7.19	0.224
377	61	59.4	55	53.8	57		378	-9.12	-9.01	-11.4	-7.66	-0.351
377	61	60.5	56.1	53.6	58.1		378	-8.5	-7.51	-10.7	-8.6	-0.807
377	61.5	59.9	55.9	53.9	59.2		378	-6.87	-9.48	-10.1	-7.12	-1.01
377	61.7	60.7	57.1	53.5	59		378	-7.73	-11.1	-11.6	-8.02	-0.258
377	61	61.4	57.6	53.9	59.7		379	-9.89	-12.3	-13.1	-9.78	1.11
378	61.1	61.2	57.5	53.1	60.1		379	-11.2	-13.1	-13.8	-11.4	-0.343
378	61.2	61.4	57.8	52.7	59.8		379	-12.5	-13.4	-14.4	-11.6	-0.348
378	61.4	61.7	56.6	53.4	59.2		379	-13.4	-12.8	-14.9	-11	-1.7
378	60.3	62	56.5	53.9	57.9		379	-13.6	-12.8	-14.4	-11.5	-1.84
378	59.9	61.5	55.9	53	57.5		380	-12.7	-11.7	-15	-10.5	-3.56
379	59.4	61.2	55.3	52.6	56.5		380	-12.8	-11.6	-14.9	-10.6	-4.04
379	59	60.6	55.6	53.5	56.1		380	-14.6	-14	-15.9	-9.95	-2.73
379	58.4	60.3	55.2	53.5	55.4		380	-14.3	-13	-15.1	-10.7	-1.78
379	58.2	60.7	55.7	52.8	54.9		381	-13.4	-12.1	-14.9	-11.2	-3.4
380	58.5	60.2	54.6	52.6	53.4		381	-13.7	-13	-15	-10.5	-3.95
380	57.8	58.8	54.5	52.3	52.5		381	-14.1	-10.2	-15.7	-10.4	-3.89
380	57.5	58.2	54.7	52	52.5		381	-14.5	-9.86	-15.2	-12.2	-5.94
380	57.3	57.2	54.5	51.7	53.3		381	-13	-12	-14.3	-11.6	-6.83
380	58	56.7	53.8	50.7	53.1		382	-13.5	-11.9	-15	-10	-5.64
381	58	56.1	53.6	50.1	53.1		382	-13.4	-12.1	-12.3	-10.4	-2.68
381	58.8	54.8	53	50.3	52.4		382	-13.2	-13	-11.2	-9.87	-2.03
381	59.1	54.2	51.5	49.7	51.8		382	-12.3	-12.3	-10.9	-8.26	-2.93
381	59.4	54.3	51.4	50.2	52.6		382	-13.6	-12.6	-11.5	-8.42	-2.82
381	59.7	53.2	49.6	50.1	52.4		383	-14.4	-13.4	-11.8	-7.53	-2.14
382	59.5	53.7	50.6	50.6	52.5		383	-14.1	-12.4	-11	-7.1	-2.84
382	59.6	55.2	50.1	50.9	52.8		383	-12.4	-13.7	-9.82	-6.52	-3.13
382	59.8	55.8	50.2	51.5	53.7		383	-11.1	-14.4	-9.84	-4.82	-3.2
382	60.5	56.9	50.6	51.5	53.4		384	-12.2	-14.2	-11.1	-5.95	-0.664
383	59.7	57.7	51.8	51.6	54.2		384	-12.7	-14.9	-11.9	-7.43	-0.684
383	60.4	57.9	51.8	52.8	54.2		384	-13.3	-16.9	-15.1	-7.46	-1.45
383	60.5	59.2	52.6	52.8	55.1		384	-14.5	-15.2	-16.8	-7.7	-2.68
383	59.3	59.7	53.7	53.5	55.6		384	-15	-14.2	-17.7	-10.5	-3.39
383	59.2	60.3	53.9	53.6	54.7		385	-15.4	-13.5	-18	-9.56	-4.81
384	58.6	61.2	55.3	54.7	55.3		385	-15.6	-13.4	-17.3	-8.61	-4.13
384	59.4	60.6	54.7	54.9	55.2		385	-16	-13.4	-16.9	-7.47	-3.32
384	59.9	59.9	55.2	54.5	54.8		385	-18.3	-14	-16.7	-7.77	-3.24
384	59.9	59	55	55	54.4		385	-18.3	-13.9	-16.4	-7.92	-2.8
384	59.6	58.4	54.6	54.8	53.7		386	-18.9	-12.4	-15.4	-6.57	-4.18
385	59.8	58.3	54.4	54.9	54.1		386	-17.2	-12.1	-14.1	-5.99	-5.41
385	59.3	58.2	54.1	53.3	53.3		386	-16.1	-11.2	-12.2	-5.44	-6.01
385	58.9	58.2	53.6	53.2	53.7		386	-15.7	-13.2	-12	-4.4	-5.54
385	59.6	57.5	53	53.1	53.3		387	-16.6	-14.6	-12	-3.83	-5.23
385	58.8	57.8	53.4	53.5	53.2		387	-17.5	-14.7	-11.7	-4.37	-4.8
386	58.6	56.9	52.4	52.8	53.6		387	-18	-14.1	-11.4	-6.31	-5.67
386	57.4	57.4	52.1	53.1	54.5		387	-17.1	-14.7	-12.3	-7.11	-6.05
386	57.1	57.2	51.6	53.9	54.9		387	-16.9	-13.6	-12.6	-6.45	-6
386	56.9	58.1	51.6	53.7	55.3		388	-18.5	-14.6	-11.8	-7.71	-5.89
387	56.2	58.7	52.2	54.1	56.6		388	-18.2	-14.7	-12.7	-7.91	-5.87
387	56.4	58	52.9	53.9	56		388	-17.3	-15	-11.6	-8.15	-4.92
387	56.1	58.6	54.1	54.8	56.1		388	-16.8	-15	-12.8	-8.56	-4.36
387	55.8	58.2	54.3	55	55.2		388	-17	-13	-11.5	-10.4	-3.57
387	56	59.2	54.3	55.1	56		389	-16.4	-13.1	-10.4	-9.8	-2.54
388	56.4	58	53.3	54.3	56.4		389	-15.4	-13.1	-11.2	-8.5	-1.64
388	56.2	57.8	53.1	54.3	56.2		389	-14.7	-14.1	-12.6	-7.56	-0.281
388	57	57.3	53.6	53.6	55.2		389	-14.2	-13.3	-13.1	-7.93	-0.17
388	57.2	58.2	54	52.8	54.5		390	-14.7	-13	-12.5	-8.99	-0.37
388	57.3	57.1	54.6	52.4	53.6		390	-14.9	-11.2	-13	-8.77	-0.75
389	57.8	55.7	54.8	52.6	52.8		390	-14.2	-11.8	-11.3	-8.81	-1.13
389	57.8	55.5	54.2	52.7	52.4		390	-15.7	-10.8	-11.3	-7.99	-1.48
389	58	55.1	53.9	52.9	53.1		390	-16.1	-8.56	-9.74	-7.68	-1.29
389	58.2	55.1	53.8	52.3	52.8		391	-15.2	-10.2	-9.97	-5.69	-1.25
389	57.8	55.2	54.3	50.5	52.8		391	-14.1	-10.8	-11.5	-5.56	-1.72
390	57.5	55.9	54.9	50.4	53		391	-14.7	-10.9	-12.1	-6.05	-1.84
390	58.4	56.2	55.6	50.8	52.2		391	-15.8	-9.76	-11.5	-6.8	-2.01
390	58	56.3	55.6	50.5	53		391	-17.2	-10.3	-12.4	-6.25	-2.87
390	58.3	55.2	55.4	51.6	54		392	-16.2	-10.9	-13.2	-6.1	-2.05
391	58.4	55.6	54.9	51.7	54.1		392	-14.7	-11	-12.5	-4.58	-2.22
391	58.5	57.5	54.4	51.3	54.5		392	-14.5	-11	-12.2	-5.67	-2.32
391	58.2	58	53.3	51.4	56		392	-13	-11.8	-13.9	-6.71	-3.17
391	57.8	58.1	52.7	51.2	56.4		392	-13.6	-13.4	-15.1	-7.3	-3.18
391	57.9	59.3	53.3	51.9	57.1		393	-14.4	-13.2	-16.1	-8.55	-3.29
392	57.4	59.1	53.6	53.7	56.4		393	-14.7	-13.6	-16.4	-8.98	-1.87
392	57.1	59.6	53.4	53.9	55.6		393	-14.2	-14.2	-16	-11.4	-2.78
392	56.5	59.4	53.5	54.3	56.5		393	-13.5	-14.5	-16.1	-10.9	-4.21
392	56.5	59.1	52.8	55	56.3		394	-13.9	-14.5	-15.8	-12.4	-3.83
392	56.1	59.7	53	54.6	56.4		394	-14.7	-15.4	-16.5	-12.7	-4.73
393	56	59.4	52.9	55	57.2		394	-14.9	-16.4	-17.5	-14.5	-4.45
393	55.9	58.6	53.2	55	56.5		394	-15.9	-14.9	-19.6	-14.5	-3.22
393	56.8	59.1	55.4	54.9	55.5		394	-17.2	-13.7	-19	-14.3	-3.28
393	56.1	58.4	55.4	55.1	54.1		395	-17.1	-14.2	-17.8	-13.1	-3.78
393	56	57.3	54.9	53.9	53.9		395	-17.1	-13.5	-17.6	-12.3	-2.95
394	56.2	57.2	54.3	53.3	53.9		395	-18.5	-12.4	-16.4	-11.9	-3.7
394	57.6	56.7	54.3	53.4	53.8		395	-17.7	-12.5	-15.1	-9.35	-3.57
394	58.1	56.9	54.4	52.7	52.8		395	-17.1	-13.6	-14.5	-8.5	-2.88
394	58.1	56.8	54.2	52.5	51.9		396	-14.8	-13.3	-14.4	-6.4	-3.32
395	58.7	56.4	53.4	51.6	52		396	-13.7	-13.5	-14.2	-5.85	-2.97
395	58.6	56.6	53	51.9	51.4		396	-13.6	-12.3	-14.9	-5.28	-2.88
395	58.7	56.2	52.7	51.3	51.9		396	-13.7	-13.6	-13.5	-5.51	-3.7
395	58.2	56.3	51.3	50.9	52.6		397	-12.1	-14.4	-13.5	-5.2	-3.81
395	59.4	56.5	51.3	50.7	53.1		397	-12.7	-12.9	-13.5	-5.36	-2.79
396	59.7	57	51.6	52.1	53.3		397	-13.2	-13.1	-12.3	-5.73	-3.23
396	59.9	56.9	51	51.8	53.5		397	-11.4	-13.8	-12.7	-5.78	-2.76
396	59.3	56.3	50.9	51.4	54.2		397	-11.3	-13.5	-13.4	-7	-0.826
396	59.4	55.6	50.5	51.5	54		398	-11.6	-13.5	-15.2	-8.09	-1.54
396	58.6	56.7	51.2	52.1	54.1		398	-12.8	-13.3	-14.3	-9	-1.52
397	57.9	56.3	52.1	52.6	54.2		398	-13	-12.3	-13.4	-9.17	-2.3
397	57.8	56.8	52.5	51.2	54.2		398	-13	-13	-13.6	-8.94	-2.31
397	57.7	57.8	52.2	51.6	53.8		398	-11.7	-13.8	-14.2	-7.88	-1.57
397	57.4	57.6	52.6	52.3	52.4		399	-13.5	-14.5	-15	-7.32	-0.44
398	57.1	58	52.9	52.3	52.9		399	-13.5	-16.5	-16.5	-8.29	-1.92
398	56.5	57.7	52.3	51.9	52.2		399	-13.6	-14.5	-18.5	-8.2	-4.04
398	56.5	56.8	52.4	52.6	52.1		399	-15.2	-13.5	-17.3	-9.03	-5.59
398	56.5	56.7	53.1	52.3	52.2		400	-14.2	-12.6	-17.3	-8.81	-8.39
398	56.3	57.1	52.9	52.1	52.8		400	-14.2		-15.9	-7.79	-5.64
399	57.4	56.8	53.3	51.4	53.7		400	-14.3			-7.59	-4.9
399	57.2	57.9	53.7	51.5	53.3							-4.69
399	57	57.5	53.7	52	52.7
399	56.8	56.5	53.6	51.4	53
399	57.5	55.7	53.1	51.1	54.1
400	58	56	52.9	50.4	54.7
400	58.3	56.4	53.4	50.3	55.2
400	58.5	57.2	53.6	50.1	55.4
400	58.5	58.1	52.4	50.8	55.1
400	58.4	57.6	52.3	50.9	54.9
401	58	57.5	51.7	51.3	54.4
401	58.8	57.8	51.4	51.5	54.9
401	59.2	58.8	51.5	51.2	54.7
401	59.9	58.9	52.1	51.9	54.5
402	58.7	59.7	52.5	51.8	54.2
402	57.5	59.4	52.2	52.6	53.1
402	57.6	59.7	52.1	53	53.5
402	57.3	59.4	51.8	53	53.6
402	57.3	58.7	52.6	53.3	53.6
403	56.6	59.3	53.2	53.4	53.6
403	56.4	59	53.7	52.9	53.9
403	55.3	57.5	53.2	52.9	53.9
403	55.2	57	53.6	52.9	54.3
403	55	57	53.5	53	54.4
404	56.3	56.6	53.1	52.6	54.4
404	56.5	56.4	53.7	52.6	55.2
404	56.5	55.5	53.4	51.9	54.9
404	56.8	55.4	53.5	51.7	54.6
404	56.4	55.8	53.9	51	54.3
405	56.1	55.5	53.7	50.7	54.9
405	56	55.2	53.2	50.8	54.1
405	56.9	56	53.5	51.3	53.6
405	57.2	55.8	52.2	52.5	54.1
406	56.8	55.3	51.8	52.8	55
406	56	55.1	51.7	53.5	55.7
406	56.3	56.4	52	53.4	55
406	56.1	57	52.9	52.7	55.1
406	56.2	57.3	53.3	51.4	55.3
407	56.4	57.5	53.2	51.3	55.1
407	56.8	58.2	53.2	51	53.8
407	56.2	58.6	53.3	51.8	53.4
407	57	57.6	52.1	52	53.7
407	57.6	56.2	52.3	50.3	53.7
408	57.7	56.2	52.5	49.2	53.2
408	58	56.4	54	49.3	51.9
408	58.5	55.7	53.4	48.8	52.1
408	58.4	55.5	52.9	49.7	52.2
408	58.3	54.7	52.5	50.9	52.4
409	58.5	54.5	51.9	50.9	53.2
409	59.7	54.6	51.4	51.6	54.1
409	60.4	54.4	52	51.2	55.6
409	59.4	55.2	53.1	50.9	56
410	58.5	56	53.1	52.2	56.1
410	58.6	56.8	53.6	53	56.4
410	57.9	57.2	53.2	52.5	57.4
410	57.5	57.3	53.9	52.9	57.8
410	58		54.5	53	57.5
411	58.6		55.8	52.8	58
411	58.7		56.3	53.2	58
411	58.2		56.7	53.6	58.4
411	57.8		56.1	52.8	58
411	57.7		55.9	52.3	57.1
412	57.5		56	51.8	56.6
412	58.3		55.7	51.2	56.1
412	58.9		54.9	51.7	55.8
412	58.4		53.9	51.9	55.8
413	57.6		53.4	51.9	55
413	57.2		52.3	52	54.2
413	57.6		52.5	51	53.7
413	56.6		51.7	50	53
413	57.3		51.7	51	52.4
414	57.5		51.4	51.5	52.7
414	57.4		51.9	51.4	53.6
414	56.5		51.3	52	54.6
414	56.3		51.7	51.9	54.4
414	56.7		52.6	52	54.4
415	57.4		52.1	51.7	55
415	56.7		52.3		55.8
415	55.8		51		55.6
415	57		52.2		55.4
415	56.8		52.7		55.7
416	56.6		52.7		56.1
416	56.7		52.5		56
416	56.5		52.8		55
416	56.5		52.4		54.7
417	56.5		52.1		54.4
417	56.2		52.9		54.3
417	56.8		53.5		53
417	57.2		54.4
417	56.7		53.4
418	56.7		52.6
418	57.1		53.3
418	57.4		53.2
418	57.5		53.5
418	57.5		53.9
419	57.8		53.8
419	58		53.3
419	58.3		52.6
419	57.6		52.5
419	57.6		52.7
420	57.7		53.5
420	57.2		53.8
420	57		53.7
420	57.1		53.1
421	56.8		53.4
421	56.2		53.8
421	56.2		53.3
421	55.9		53.9
421	56.8		54.1
422	56.4		54.5
422	56.9		54.1
422	57.4		53.9
422	56.8		54.1
422	56.4		54.4
423	56.3		54
423	56.2		53.3
423	55.6		53.8
423	54.8		53.7
423	54.1		53.9
424	54.3		53.5
424	54.1		54.2
424	53.9		54.2
424	53.9		54.7
425	54.2		54.9
425	54.3		55.2
[truncated: 37 more rows]

## Sheet: Fig. 2d
MC3@siRNA			VIP@siRNA
118	126	99	470	385	407

## Sheet: Fig. 2f
Control	Chlorpromazine	Filipin	Monensin	Brefeldin A	Amiloride	M-β-CD
470	242	266	471	383	439	431
385	256	260	396	458	394	311
407	263	303	467	458	457	351

## Sheet: Fig. 2h
DOTAP	MC3	VIP
7051.5	2297.8	730.3
7308.9	3999.2	1881.5
7326.1	3128.8	268.1
7236.7	4027.9	389.8
7001	1694.4	1665.1
7059.4	1587.5	1382.8

## Sheet: Fig. 2i
	MC3										VIP
1	2397.5	3117.3	2532.2	3054.5	2152	3464.6	2624.4	3429	2253.38	3363	411	502	768.2	929.8	891	1102.1	837.3	1297	465.2	511.5
4	3641.8	4258	4709	3266.1	3267	4500.8	4684.1	3467.6	4328.3	4920.3	513.4	789.8	1148.2	1114.8	510.9	886.6	971	1291.8	527.4	790
12	4943.9	4520.6	5493.5	4901.2	5262.3	5290.3	5136.3	5701.5	5323.9	4718.7	1179.1	1269.6	653.1	1186.7	1405.5	1113.4	893.8	701	852.3	1387.4
24	4707.6	5481	6215.1	6295	5526.3	5544.9	4584.7	6097.6	6473.8	5632.6	729.9	1259.2	1278.3	938.7	1402.9	1160.2	503	605	1498.1	1409

## Sheet: Fig. 3a
NP			MC3			VIP
9035	9971	10088	15079	15115	14895	38466	37992	39258

## Sheet: Fig. 3b
A172	PDE-1-/-@A172
305	145
300	141
294	137

## Sheet: Fig. 3c
	A172			siPDE-1@A172
NP	1621	2241	2375	1905	1470	2916
MC3	3781	3278	3197	3484	3513	3087
VIP	4976	4328	4906	2148	2850	3903

## Sheet: Fig. 3e
Time (h)		NP	MC3	VIP
0		0	0	0
0.5		1.23	0.42	2.54
1		2.47	2	4.87
2		2.94	2.44	7.16
4		3.85	3.15	10.49
8		4.39	3.78	14.21

[truncated: 35 more sheets: Fig. 3f, Fig. 3i, Fig. 4c, Fig. 4d, Fig. 4e, Fig. 4g, Fig. 4h, Fig. 4i, Fig. 5a-c, Fig. 5e, Fig. 5f, Fig. 5g, Fig. 5h, Fig. 5j, Fig. 6c, Fig. 6d, Fig. 6e, Fig. 6f, Supplementary Fig. 1, Supplementary Fig. 3 …]
